# Supplementary material for: Multivariate genome-wide association analysis of dyslexia and quantitative reading skill improves gene discovery
Source: Transl Psychiatry. 2025 Aug 18;15:289. doi: 10.1038/s41398-025-03514-0 (PMC12361447; doi:10.1038/s41398-025-03514-0)
Supplement: Supplementary file 1 — Supplementary tables [file 41398_2025_3514_MOESM1_ESM.xlsx]

## Sheet: Table S1; mtag dyslexia snps
Supplementary Table 1
Top SNP associations for dyslexia in MTAG analysis
Note. Summary statistics for variants that reached suggestive significance threshold of 1 x 10-5
SNP	CHR	BP	A1	A2	FRQ	mtag_OR	mtag_se	mtag_pval
rs13082684	3	135783166	G	A	0.760045	0.985734	0.00150992	1.79729e-21
rs7628848	3	135781940	G	A	0.759553	0.985767	0.00150886	2.08392e-21
rs10048942	3	135785491	G	A	0.240192	1.01442	0.00150941	2.35569e-21
rs28576629	3	135773661	T	G	0.239836	1.0144	0.00151017	2.79485e-21
rs10049233	3	135785469	G	A	0.759771	0.985841	0.00150933	3.44704e-21
rs6799517	3	135792010	C	A	0.746675	0.986155	0.00148263	5.27694e-21
rs6775778	3	135726679	G	A	0.239676	1.01426	0.00151051	7.06179e-21
rs9827662	3	135710841	C	A	0.76108	0.985971	0.00151215	9.34252e-21
rs3905668	3	135931586	G	A	0.26981	1.01345	0.00145274	3.63599e-20
rs35320690	3	135932494	T	C	0.731736	0.986708	0.00145538	3.76981e-20
rs28631273	3	135934711	G	A	0.731184	0.986717	0.00145445	3.79514e-20
rs56398805	3	135932400	G	A	0.269229	1.0134	0.00145373	5.48493e-20
rs9818740	3	135939586	G	A	0.733556	0.986756	0.00145855	6.21051e-20
rs1403767	3	135668716	G	A	0.754482	0.986422	0.00149821	7.1893e-20
rs2426117	20	47693160	G	A	0.682783	1.01265	0.00138553	1.15051e-19
rs6019624	20	47685815	G	A	0.683008	1.01265	0.0013858	1.16825e-19
rs28875187	3	135655008	T	C	0.244398	1.01371	0.00150054	1.17431e-19
rs2075675	20	47685493	T	C	0.683023	1.01265	0.00138581	1.17974e-19
rs2075676	20	47691211	C	A	0.68285	1.01264	0.00138561	1.22715e-19
rs6019671	20	47815227	G	A	0.70225	1.01284	0.00141015	1.44889e-19
rs56308637	3	135639648	T	C	0.244342	1.01367	0.00150065	1.4757e-19
rs6512567	20	47688620	T	G	0.682949	1.01261	0.00138573	1.54509e-19
rs2426139	20	47780105	G	A	0.704569	1.01283	0.00141334	1.88694e-19
rs73611328	20	47669980	T	C	0.684095	1.01258	0.00138707	1.98807e-19
rs6095417	20	47678201	G	A	0.684216	1.01258	0.00138722	2.03468e-19
rs2295033	20	47610896	T	C	0.317839	0.987604	0.00138481	2.10824e-19
rs348263	20	47795420	T	C	0.295454	0.987355	0.00141331	2.18062e-19
rs2426122	20	47697939	G	A	0.316215	0.987595	0.00138671	2.21841e-19
rs6019618	20	47671538	T	C	0.683945	1.01256	0.0013869	2.2236e-19
rs3092427	20	47774781	T	G	0.295732	0.987362	0.00141293	2.22547e-19
rs348267	20	47775921	T	C	0.295101	0.987356	0.0014138	2.25151e-19
rs66501340	20	47677185	T	C	0.683922	1.01256	0.00138687	2.31232e-19
rs6019613	20	47664667	T	C	0.315959	0.987605	0.00138701	2.41354e-19
rs6090939	20	47665825	G	A	0.315876	0.987604	0.00138711	2.4203e-19
rs6090940	20	47666027	T	G	0.316518	0.987611	0.00138635	2.42257e-19
rs6019621	20	47679963	T	C	0.315973	0.987606	0.00138699	2.43934e-19
rs7509369	20	47668037	G	A	0.684058	1.01255	0.00138703	2.48173e-19
rs6012591	20	47667342	T	C	0.684053	1.01255	0.00138702	2.49223e-19
rs2869694	20	47668383	T	C	0.315876	0.987609	0.00138711	2.50685e-19
rs6012590	20	47667237	T	C	0.315952	0.987613	0.00138702	2.54563e-19
rs707533	20	47652254	G	A	0.316296	0.987618	0.00138661	2.583e-19
rs2426121	20	47697732	C	A	0.31676	0.987627	0.00138607	2.6448e-19
rs3817652	20	47663368	G	A	0.315817	0.987617	0.00138718	2.64966e-19
rs11905116	20	47658064	G	A	0.31541	0.987618	0.00138766	2.7339e-19
rs6019608	20	47655617	T	C	0.315757	0.987622	0.00138725	2.74588e-19
rs348276	20	47786190	G	A	0.704708	1.01277	0.00141354	2.789e-19
rs1569749	20	47601509	G	A	0.318419	0.987656	0.00138413	2.86643e-19
rs7270848	20	47639737	G	A	0.316593	0.987638	0.00138626	2.88322e-19
rs13042947	20	47647876	T	C	0.683637	1.01252	0.00138653	2.89152e-19
rs6019600	20	47646932	T	C	0.316108	0.987634	0.00138683	2.91194e-19
rs1048590	20	47610297	T	G	0.317616	0.987653	0.00138507	2.97167e-19
rs66970580	20	47641339	T	C	0.683434	1.01251	0.0013863	2.97918e-19
rs348258	20	47768988	T	C	0.303711	0.987502	0.00140221	2.98769e-19
rs2869692	20	47638256	G	A	0.683735	1.01251	0.00138665	3.03448e-19
rs6019601	20	47647662	T	C	0.683755	1.01251	0.00138667	3.04737e-19
rs6012592	20	47677162	C	A	0.684154	1.01251	0.00138714	3.11001e-19
rs6090932	20	47598298	C	A	0.317971	0.987665	0.00138465	3.13356e-19
rs6095400	20	47645989	C	A	0.316386	0.987649	0.00138651	3.14055e-19
rs6095401	20	47646621	G	A	0.684191	1.01251	0.00138719	3.1506e-19
rs9852406	3	135625498	T	C	0.244116	1.01355	0.00150111	3.15984e-19
rs6019573	20	47602832	T	G	0.317805	0.987668	0.00138485	3.23441e-19
rs6019595	20	47644032	G	A	0.316441	0.987655	0.00138644	3.25898e-19
rs13041022	20	47642476	G	A	0.683527	1.0125	0.0013864	3.26345e-19
rs707534	20	47652338	G	A	0.316276	0.987654	0.00138664	3.2689e-19
rs2295027	20	47582884	G	A	0.681173	1.01247	0.00138366	3.31697e-19
rs6019558	20	47583480	C	A	0.681795	1.01248	0.00138438	3.37849e-19
rs1997854	20	47602339	G	A	0.318001	0.987677	0.00138462	3.38279e-19
rs6019603	20	47653406	T	C	0.6839	1.0125	0.00138684	3.42337e-19
rs1983639	20	47572282	G	A	0.681593	1.01247	0.00138415	3.42391e-19
rs1538482	20	47705496	T	C	0.697587	1.01265	0.0014039	3.50322e-19
rs6019602	20	47651492	G	A	0.683914	1.01249	0.00138686	3.62635e-19
rs1569750	20	47603241	G	A	0.303478	0.987532	0.00140251	3.68723e-19
rs6090941	20	47676951	G	A	0.683625	1.01247	0.00138652	3.8827e-19
rs35304385	3	136386253	T	C	0.758091	0.986633	0.00150574	3.98589e-19
rs2426125	20	47700982	G	A	0.303269	0.987546	0.00140278	4.11327e-19
rs4038586	3	136363291	T	C	0.759453	0.986615	0.00150864	4.17178e-19
rs1885163	20	47701765	T	C	0.696957	1.01261	0.00140308	4.32527e-19
rs6019604	20	47653498	G	A	0.6842	1.01245	0.0013872	4.59741e-19
rs73230043	3	136407159	T	G	0.24078	1.01353	0.00150814	4.92598e-19
rs6019557	20	47583372	T	G	0.682038	1.01242	0.00138466	4.9313e-19
rs6439629	3	135901270	G	A	0.735705	0.987052	0.00146231	5.00857e-19
rs9857833	3	136404467	T	C	0.75942	0.986657	0.00150857	5.3806e-19
rs6805316	3	135952112	G	A	0.239729	1.01354	0.00151041	5.49626e-19
rs9826454	3	135953220	G	A	0.242065	1.01349	0.00150542	5.66181e-19
rs13068210	3	135905546	T	G	0.73596	0.987069	0.00146276	5.68828e-19
rs6019547	20	47561091	G	A	0.682084	1.01239	0.00138473	5.83735e-19
rs28750366	3	136361055	T	C	0.759061	0.986689	0.00150781	6.25373e-19
rs9851361	3	135675872	T	C	0.681468	0.987782	0.001384	6.52743e-19
rs9883189	3	136289466	T	C	0.762533	0.986631	0.00151533	6.54917e-19
rs28430744	3	135672820	G	A	0.682809	0.98777	0.00138556	6.63477e-19
rs28877020	3	136395716	T	G	0.761575	0.986653	0.00151323	6.72309e-19
rs13071220	3	136314119	T	C	0.759509	0.986697	0.00150876	6.8969e-19
rs6019619	20	47677834	T	C	0.689987	1.01245	0.00139421	6.97798e-19
rs28641809	3	136290489	G	A	0.759545	0.986702	0.00150884	7.14883e-19
rs1403770	3	135678625	G	A	0.317126	1.01237	0.00138564	7.28471e-19
rs77442224	3	136308138	T	C	0.238771	1.0135	0.00151247	7.39503e-19
rs9839137	3	136304262	T	C	0.240544	1.01347	0.00150865	7.54394e-19
rs35899944	3	136229057	G	A	0.760069	0.986705	0.00150997	7.74719e-19
rs7641070	3	135698129	G	A	0.319613	1.01233	0.00138276	7.99994e-19
rs9864514	3	135675487	G	A	0.318143	1.01233	0.00138445	8.81372e-19
rs9862763	3	135687341	G	A	0.681449	0.987832	0.00138398	9.07785e-19
rs9883808	3	135682214	T	C	0.681193	0.987836	0.00138368	9.15585e-19
rs9875770	3	136432324	T	C	0.240479	1.01343	0.00150879	9.29666e-19
rs9878078	3	136237573	T	C	0.239653	1.01345	0.00151057	9.36939e-19
rs71336046	3	135682756	T	G	0.681141	0.98784	0.00138362	9.38972e-19
rs9834104	3	135692561	T	C	0.681641	0.987835	0.0013842	9.39948e-19
rs6774964	3	136275582	G	A	0.759294	0.986753	0.00150831	9.45949e-19
rs9869630	3	136248019	C	A	0.240621	1.01342	0.00150849	9.57689e-19
rs28472992	3	136406708	G	A	0.238687	1.01346	0.00151266	9.79701e-19
rs10212558	3	135671866	C	A	0.318318	1.01231	0.00138425	9.85115e-19
rs6786582	3	135898984	T	C	0.73676	0.987147	0.00146419	9.97336e-19
rs9289502	3	135669311	G	A	0.679056	0.987871	0.00138124	9.99585e-19
rs9868246	3	135679545	T	C	0.681183	0.987852	0.00138367	1.01557e-18
rs34984028	20	47549047	T	C	0.318263	0.987851	0.00138432	1.04824e-18
rs184442184	3	135684459	T	G	0.317642	1.0123	0.00138504	1.05294e-18
rs6769762	3	135908178	G	A	0.73718	0.987153	0.00146494	1.07883e-18
rs13081105	3	135670572	G	A	0.316466	1.01231	0.00138641	1.09173e-18
rs13321220	3	135885205	G	A	0.736269	0.987171	0.00146331	1.10509e-18
rs13317459	3	135670056	T	C	0.317109	1.0123	0.00138566	1.11402e-18
rs35352346	3	135881488	G	A	0.734353	0.987206	0.00145993	1.14655e-18
rs9843725	3	135702865	G	A	0.682703	0.987856	0.00138544	1.15446e-18
rs9823373	3	136167027	T	C	0.760273	0.986768	0.00151041	1.156e-18
rs9818056	3	136210074	T	C	0.240232	1.0134	0.00150932	1.16055e-18
rs9846137	3	135674932	T	C	0.681363	0.987875	0.00138388	1.19205e-18
rs10212530	3	135671417	G	A	0.315594	1.0123	0.00138745	1.20126e-18
rs6012586	20	47647417	T	C	0.686287	1.01232	0.00138969	1.22723e-18
rs6095367	20	47550488	T	C	0.317608	0.987872	0.00138509	1.25151e-18
rs6012593	20	47677835	G	A	0.689968	1.01236	0.00139418	1.25798e-18
rs9836758	3	135772078	T	C	0.318056	1.01227	0.00138455	1.26352e-18
rs13072596	3	135681531	G	A	0.318644	1.01226	0.00138387	1.26503e-18
rs9825239	3	135694771	T	C	0.317243	1.01227	0.0013855	1.3137e-18
rs13081671	3	135876549	T	C	0.265913	1.01293	0.00145946	1.3406e-18
rs9862743	3	135687292	G	A	0.680797	0.9879	0.00138323	1.3535e-18
rs9853577	3	135708147	G	A	0.317801	1.01226	0.00138485	1.35418e-18
rs73222222	3	135771725	G	A	0.317762	1.01226	0.0013849	1.35474e-18
rs36039354	3	135774361	G	A	0.682216	0.987886	0.00138487	1.35928e-18
rs34767379	3	135773326	T	C	0.317743	1.01226	0.00138492	1.3757e-18
rs6807242	3	135693943	G	A	0.680141	0.987913	0.00138248	1.41271e-18
rs112781244	3	135685290	T	C	0.680835	0.987907	0.00138327	1.42185e-18
rs6019535	20	47541517	G	A	0.681646	1.01225	0.00138422	1.44556e-18
rs9864247	3	135710176	G	A	0.319584	1.01223	0.00138279	1.52596e-18
rs9862777	3	135752319	T	G	0.31765	1.01224	0.00138503	1.61551e-18
rs141832029	3	135767387	G	A	0.682175	0.987916	0.00138482	1.64679e-18
rs6807058	3	135758869	T	C	0.317632	1.01223	0.00138505	1.68959e-18
rs34311570	3	135708982	G	A	0.681189	0.987932	0.00138368	1.71216e-18
rs9828088	3	136247790	T	C	0.239971	1.01333	0.00150988	1.74604e-18
rs13326151	3	136261744	G	A	0.76109	0.986827	0.00151218	1.80277e-18
rs28535121	3	135892798	T	C	0.737709	0.987233	0.00146589	1.86214e-18
rs9880721	3	135766164	G	A	0.680683	0.987961	0.0013831	1.99688e-18
rs10935175	3	135724461	T	C	0.317831	1.0122	0.00138482	2.00167e-18
rs9814557	3	135720540	G	A	0.317741	1.0122	0.00138492	2.02073e-18
rs9837355	3	135765309	G	A	0.315718	1.01222	0.0013873	2.03769e-18
rs17196987	3	135697373	G	A	0.681788	0.987955	0.00138437	2.06435e-18
rs9877082	3	135751336	T	C	0.681635	0.987958	0.0013842	2.08692e-18
rs35257855	3	135707761	T	C	0.680791	0.987967	0.00138322	2.08975e-18
rs17250445	3	135709103	T	C	0.319287	1.01218	0.00138313	2.11764e-18
rs7427833	3	135733833	T	C	0.68226	0.987956	0.00138493	2.14724e-18
rs9872178	3	135986438	T	G	0.76013	0.986875	0.0015101	2.1476e-18
rs35096613	3	136531250	G	A	0.759223	0.986894	0.00150815	2.17643e-18
rs9848322	3	135707156	G	A	0.317277	1.01219	0.00138546	2.27006e-18
rs9812561	3	135762510	T	C	0.319228	1.01217	0.0013832	2.27243e-18
rs7621425	3	135762017	G	A	0.319225	1.01216	0.0013832	2.29863e-18
rs7621331	3	135761927	G	A	0.319053	1.01216	0.0013834	2.33417e-18
rs34651656	20	47534729	G	A	0.680836	1.01216	0.00138328	2.36355e-18
rs13325914	3	135717217	G	A	0.31928	1.01216	0.00138314	2.37182e-18
rs9875328	3	135765190	G	A	0.680734	0.987988	0.00138316	2.39682e-18
rs9844666	3	135974216	G	A	0.762475	0.986853	0.0015152	2.45134e-18
rs7433567	3	135733617	G	A	0.68202	0.98798	0.00138465	2.46313e-18
rs9836374	3	135708448	T	C	0.681013	0.987991	0.00138348	2.4809e-18
rs6807565	3	135759246	G	A	0.682644	0.987978	0.00138537	2.54085e-18
rs6771224	3	135760734	G	A	0.31925	1.01214	0.00138317	2.60586e-18
rs9837158	3	136073163	T	C	0.240708	1.01325	0.0015083	2.60645e-18
rs28519617	3	135874930	T	G	0.737539	0.987292	0.00146559	2.62712e-18
rs13097946	3	135713622	C	A	0.680632	0.988004	0.00138304	2.64093e-18
rs9850364	3	136531655	T	C	0.759624	0.98692	0.00150901	2.65545e-18
rs13037557	20	47534590	T	C	0.318701	0.987999	0.00138382	2.67252e-18
rs34031772	3	136018141	T	C	0.758747	0.986937	0.00150713	2.67954e-18
rs7621396	3	135695018	T	C	0.6839	0.987975	0.00138684	2.69838e-18
rs6512554	20	47532750	G	A	0.318812	0.988003	0.00138368	2.71474e-18
rs9880211	3	136107549	G	A	0.759615	0.98693	0.00150899	2.81071e-18
rs28669017	3	135874932	T	G	0.73749	0.987307	0.00146551	2.87394e-18
rs1393786	3	135854035	C	A	0.736337	0.987332	0.00146343	2.98969e-18
rs34324561	3	136101242	T	G	0.759382	0.986945	0.0015085	3.00377e-18
rs9808979	3	135719298	G	A	0.319428	1.01212	0.00138297	3.01329e-18
rs6810223	3	135694504	T	G	0.315978	1.01216	0.00138699	3.01433e-18
rs6774289	3	135714105	T	G	0.319189	1.01212	0.00138324	3.04305e-18
rs6095360	20	47532536	G	A	0.318862	0.988021	0.00138363	3.04497e-18
rs13072038	3	135978797	T	C	0.761486	0.986911	0.00151304	3.08642e-18
rs13098245	3	135713634	G	A	0.680486	0.988032	0.00138287	3.12436e-18
rs6786769	3	135713769	T	C	0.680261	0.988036	0.00138261	3.17278e-18
rs7643661	3	135761898	T	G	0.318998	1.01211	0.00138346	3.19349e-18
rs7266065	20	47531817	G	A	0.681435	1.01212	0.00138396	3.23233e-18
rs9842840	3	135736222	C	A	0.319255	1.0121	0.00138317	3.36359e-18
rs28718456	3	136204006	G	A	0.241006	1.01319	0.00150766	3.51374e-18
rs6793835	3	135819934	G	A	0.744873	0.987225	0.00147919	3.5513e-18
rs12330335	3	135853532	C	A	0.263621	1.0128	0.00146351	3.6415e-18
rs17197552	3	135722264	G	A	0.319145	1.01209	0.0013833	3.66939e-18
rs9810051	3	136108603	C	A	0.761609	0.986964	0.0015133	4.2885e-18
rs34168675	3	136183106	G	A	0.240806	1.01316	0.00150809	4.43378e-18
rs1403766	3	135668836	T	C	0.324981	1.012	0.00137673	4.43817e-18
rs6768743	3	136205007	T	C	0.759172	0.987015	0.00150805	4.44237e-18
rs9862264	3	135694496	G	A	0.31556	1.01209	0.00138748	4.51997e-18
rs17200216	3	136067232	C	A	0.758942	0.987023	0.00150755	4.55139e-18
rs1022688	20	47648856	G	A	0.676622	1.01201	0.00137851	4.68848e-18
rs12695644	3	135844938	T	C	0.265631	1.01272	0.00145996	4.80327e-18
rs12695649	3	136271916	T	C	0.75806	0.987052	0.00150568	4.89858e-18
rs9841529	3	136137283	C	A	0.241057	1.01313	0.00150756	5.04161e-18
rs9879531	3	136638975	G	A	0.23837	1.01318	0.00151335	5.04707e-18
rs28811905	3	136252052	T	C	0.758952	0.987041	0.00150758	5.06455e-18
rs13096466	3	136255483	T	C	0.240573	1.01314	0.00150859	5.06574e-18
rs28634226	3	136129882	G	A	0.759743	0.987029	0.00150927	5.13994e-18
rs34757183	3	136143668	T	G	0.241034	1.01312	0.00150761	5.31164e-18
rs9870825	3	136065720	C	A	0.761342	0.987007	0.00151272	5.37035e-18
rs9696811	9	131923530	T	C	0.308975	0.988008	0.00139552	5.37661e-18
rs17364492	3	136204437	C	A	0.241873	1.01309	0.00150582	5.63256e-18
rs13092193	3	136240366	T	C	0.759208	0.98706	0.00150812	5.82405e-18
rs66626713	3	135658994	G	A	0.649978	0.988393	0.0013519	5.83334e-18
rs34135127	3	136226498	T	C	0.763529	0.986984	0.00151753	5.93886e-18
rs9818536	3	136115295	T	C	0.239146	1.01314	0.00151167	5.99221e-18
rs34913797	3	136127570	G	A	0.761624	0.987036	0.00151334	6.54855e-18
rs1523595	3	135740147	C	A	0.683066	0.988126	0.00138586	6.74056e-18
rs1393787	3	135854201	G	A	0.738099	0.987439	0.0014666	6.7629e-18
rs9289503	3	135739341	T	C	0.317243	1.01201	0.00138551	6.91074e-18
rs34409306	3	135729548	G	A	0.68332	0.988128	0.00138616	6.95613e-18
rs6771997	3	135731314	G	A	0.31653	1.01202	0.00138634	6.96451e-18
rs9842864	3	135766339	G	A	0.317749	1.01213	0.00140027	7.33043e-18
rs9857966	3	136279390	T	C	0.76009	0.987084	0.00151001	7.35134e-18
rs35326900	3	136183253	G	A	0.758875	0.987112	0.00150741	7.61459e-18
rs13316214	3	136158221	G	A	0.24174	1.01304	0.0015061	7.69214e-18
rs12150665	17	34914787	T	C	0.591506	1.01135	0.00131184	7.87832e-18
rs35915570	17	34910357	T	C	0.40854	0.988782	0.00131181	7.97674e-18
rs9813115	3	136063707	T	C	0.238572	1.01309	0.00151291	8.04304e-18
rs1523597	3	135739722	T	C	0.316604	1.01199	0.00138626	8.17314e-18
rs8068351	17	34916879	T	C	0.591572	1.01134	0.00131186	8.3089e-18
rs12951387	17	34913982	G	A	0.591597	1.01134	0.00131188	8.46316e-18
rs17619821	17	34944593	G	A	0.591927	1.01139	0.00131838	8.50676e-18
rs6607326	17	34917608	T	C	0.523695	1.01115	0.00129109	8.69875e-18
rs13082532	3	135846831	T	G	0.261897	1.01268	0.00146661	8.73158e-18
rs9820621	3	136110513	G	A	0.76251	0.98707	0.00151528	8.81194e-18
rs4073308	3	135740469	G	A	0.683223	0.988168	0.00138605	8.8916e-18
rs67109185	3	135827392	G	A	0.73443	0.987541	0.00146008	8.94826e-18
rs9812579	3	136151250	G	A	0.238962	1.01307	0.00151206	8.98454e-18
rs9881400	3	135861666	T	G	0.261168	1.01268	0.00146792	9.02363e-18
rs6809006	3	135731240	T	C	0.683407	0.988171	0.00138626	9.19277e-18
rs9810789	3	136186184	G	A	0.238743	1.01307	0.00151254	9.21802e-18
rs59720361	17	34929379	G	A	0.40784	0.988803	0.00131217	9.36721e-18
rs12949679	17	34938599	G	A	0.592157	1.01132	0.00131217	9.43427e-18
rs67949818	3	136212978	G	A	0.759792	0.987142	0.00150937	9.97341e-18
rs944072	9	131925750	G	A	0.676667	1.01189	0.00137858	1.00243e-17
rs9870122	3	135820265	T	G	0.734449	0.98756	0.00146013	1.00615e-17
rs12603276	17	34946547	T	C	0.523244	1.01118	0.00129725	1.00904e-17
rs13321721	3	136209550	G	A	0.239439	1.01304	0.00151103	1.01717e-17
rs9813691	3	136260722	T	G	0.760529	0.987133	0.00151096	1.02775e-17
rs2285639	17	34951327	T	C	0.408326	0.988821	0.00131193	1.0424e-17
rs9848926	3	135816302	T	C	0.735957	0.987547	0.0014628	1.06654e-17
rs7223633	17	34928562	T	C	0.476617	0.989002	0.00129105	1.07083e-17
rs1005551	17	34949361	T	C	0.408182	0.988833	0.001312	1.1341e-17
rs6775314	3	136275948	G	A	0.759152	0.986969	0.00153248	1.13995e-17
rs12937411	17	34950239	T	C	0.408314	0.988852	0.00131194	1.28193e-17
rs10739743	9	131932940	C	A	0.324184	0.988298	0.00137763	1.29081e-17
rs34864445	3	135822924	T	C	0.263764	1.01258	0.00146328	1.30136e-17
rs9906189	17	34905408	G	A	0.46899	1.0111	0.00129212	1.31273e-17
rs1075218	17	34960103	T	G	0.594634	1.01133	0.00131978	1.37996e-17
rs10819473	9	131927145	T	C	0.322914	0.98831	0.00137904	1.50438e-17
rs9653930	3	135810314	T	C	0.264182	1.01255	0.00146255	1.51669e-17
rs73230099	3	136552627	G	A	0.2363	1.01302	0.0015179	1.52827e-17
rs35751000	17	34913528	G	A	0.581163	1.0112	0.00130701	1.5562e-17
rs12237274	9	131931720	C	A	0.677482	1.01181	0.00137948	1.68509e-17
rs12603391	17	34914149	G	A	0.478759	0.989071	0.0012908	1.69194e-17
rs1052620	3	136574521	T	C	0.234735	1.01304	0.0015214	1.69221e-17
rs9834966	3	135808620	T	G	0.735758	0.987631	0.00146244	1.72877e-17
rs34966008	17	34919623	T	C	0.406238	0.988895	0.00131297	1.81285e-17
rs6792630	3	135824901	C	A	0.737912	0.987608	0.00146627	1.82722e-17
rs13079205	3	135800693	G	A	0.264293	1.01251	0.00146235	1.91616e-17
rs8078079	17	34959346	T	C	0.593924	1.01127	0.00131941	2.00816e-17
rs35712149	17	34960336	T	G	0.405775	0.988918	0.00131324	2.13674e-17
rs4837346	9	131935467	T	C	0.668607	1.01168	0.0013699	2.38562e-17
rs6799320	3	135802439	G	A	0.735728	0.987686	0.00146239	2.39028e-17
rs67589653	3	135811574	T	C	0.737404	0.987661	0.00146538	2.39876e-17
rs6799056	3	135802350	T	C	0.26605	1.01244	0.00145926	2.47191e-17
rs12936319	17	34959459	G	A	0.406024	0.988941	0.00131311	2.47415e-17
rs34522617	3	135724841	T	G	0.687662	0.988299	0.00139136	2.68312e-17
rs2078447	17	34959861	G	A	0.405974	0.988957	0.00131313	2.75578e-17
rs13099657	3	136752590	G	A	0.785523	0.986815	0.00157099	2.95151e-17
rs10512990	3	135814627	T	G	0.262645	1.01251	0.00147235	3.12933e-17
rs12941009	17	34961051	T	C	0.405395	0.988974	0.00131343	3.14377e-17
rs1966222	9	131927226	T	C	0.678607	1.01172	0.00138076	3.17892e-17
rs6019582	20	47627605	T	C	0.332392	0.988515	0.00136884	3.20908e-17
rs1403769	3	135668348	G	A	0.336837	1.01158	0.00136433	3.24956e-17
rs6019581	20	47627572	C	A	0.667807	1.01161	0.00136904	3.31413e-17
rs2295580	20	47626847	T	C	0.667573	1.01161	0.0013688	3.34488e-17
rs2273531	20	47628434	T	C	0.667645	1.01161	0.00136888	3.36126e-17
rs9872542	3	135720673	T	C	0.68062	0.988219	0.00140547	3.40131e-17
rs3818224	20	47628170	T	C	0.667629	1.01161	0.00136886	3.43149e-17
rs1966223	9	131927221	G	A	0.321576	0.988436	0.00138055	3.60252e-17
rs6012581	20	47627845	T	C	0.332315	0.988534	0.00136892	3.63601e-17
rs1523596	3	135739807	T	C	0.316916	1.01187	0.00140126	3.78571e-17
rs4837345	9	131923949	T	C	0.305128	0.98829	0.00140039	4.06518e-17
rs6019580	20	47625905	T	C	0.667407	1.01158	0.00136863	4.10462e-17
rs6095395	20	47627095	G	A	0.318307	0.988432	0.00138427	4.26556e-17
rs2295031	20	47580347	G	A	0.33362	0.988574	0.00136757	4.36118e-17
rs7034195	9	131941309	C	A	0.677244	1.01163	0.00137922	4.99555e-17
rs7264180	20	47579780	T	C	0.666452	1.01154	0.00136765	5.01505e-17
rs9840500	3	136621338	G	A	0.236429	1.01295	0.00153445	5.04148e-17
rs11650008	17	34892731	C	A	0.528198	0.989241	0.00129171	5.53913e-17
rs13080786	3	136543708	G	A	0.236307	1.01292	0.00153472	6.01692e-17
rs10819475	9	131930840	G	A	0.693421	1.01176	0.00139854	6.18048e-17
rs9820717	3	136346613	C	A	0.779225	0.987093	0.00155464	6.4638e-17
rs9849088	3	135643902	T	C	0.330921	1.01151	0.00137037	6.84086e-17
rs13433688	3	136409171	T	C	0.220346	1.01307	0.00155572	7.01161e-17
rs13100192	3	136421291	C	A	0.77981	0.987098	0.00155612	7.11503e-17
rs9819707	3	135656506	C	A	0.329646	1.01151	0.00137172	7.28289e-17
rs12057089	9	131929957	T	C	0.30688	0.988405	0.00139815	7.33697e-17
rs10819474	9	131930494	T	C	0.693002	1.01173	0.001398	7.35716e-17
rs419636	9	131931277	T	C	0.693099	1.01173	0.00139813	7.38452e-17
rs12330820	3	135659385	G	A	0.668691	0.988643	0.00136997	7.6038e-17
rs35896773	3	135659566	G	A	0.331318	1.01148	0.00136996	7.79857e-17
rs28573110	17	34914365	G	A	0.446726	0.989249	0.00129702	7.81432e-17
rs9833799	3	135641167	G	A	0.672411	0.988617	0.00137391	7.91982e-17
rs8882	17	34869155	G	A	0.537869	0.989234	0.0012996	8.13091e-17
rs7217095	17	34918092	T	C	0.553572	1.01086	0.0012971	8.30989e-17
rs9819060	3	135656050	G	A	0.330915	1.01147	0.00137038	8.47477e-17
rs870812	3	135647067	G	A	0.673218	0.988622	0.00137478	8.52301e-17
rs2400648	3	135667961	G	A	0.668697	0.988663	0.00136997	8.6199e-17
rs7648146	3	135657510	T	C	0.330989	1.01147	0.0013703	8.71401e-17
rs9819440	3	135663482	T	C	0.326817	1.0115	0.00137474	8.78349e-17
rs75685279	3	136434833	C	A	0.222307	1.01299	0.0015508	8.79404e-17
rs71310215	3	136318360	G	A	0.779962	0.987139	0.00155651	9.06187e-17
rs9820189	3	135663785	G	A	0.672731	0.98864	0.00137425	9.27709e-17
rs57705647	17	34924538	T	C	0.553702	1.01089	0.00130338	9.44283e-17
rs9818786	3	135655901	C	A	0.326972	1.01149	0.00137457	9.58557e-17
rs2204259	3	135653272	T	C	0.668812	0.98868	0.00137009	9.61302e-17
rs8070260	17	34866915	G	A	0.527685	0.989325	0.00129164	9.65563e-17
rs9820057	3	135656738	G	A	0.33099	1.01145	0.0013703	9.71549e-17
rs66509730	3	136504258	C	A	0.220967	1.013	0.00155416	9.71896e-17
rs12330384	3	135667754	T	C	0.673205	0.988644	0.00137476	9.78569e-17
rs12949068	17	34938437	G	A	0.553547	1.01083	0.00129709	9.80701e-17
rs2285641	17	34951091	T	C	0.446882	0.989285	0.00129697	9.88075e-17
rs34327767	17	34929002	G	A	0.553055	1.01088	0.0013032	9.90631e-17
rs35258073	17	34952789	T	C	0.553059	1.01088	0.0013032	9.92135e-17
rs10512981	3	135649310	G	A	0.333517	1.01142	0.00136769	9.9849e-17
rs1568349	3	135648221	T	C	0.666748	0.988704	0.00136796	9.99346e-17
rs7222903	17	34850623	T	G	0.47238	1.01078	0.00129163	1.00395e-16
rs67382287	3	136380459	T	C	0.218427	1.01304	0.00156062	1.00966e-16
rs1005552	17	34949598	T	C	0.553173	1.01088	0.00130324	1.03383e-16
rs7640153	3	135650060	C	A	0.669041	0.98869	0.00137034	1.03401e-16
rs7855278	9	131921365	T	G	0.697933	1.01172	0.00140439	1.05307e-16
rs9844478	3	135643315	T	C	0.330895	1.01144	0.0013704	1.06012e-16
rs7625040	3	135662465	C	A	0.331448	1.01143	0.00136982	1.06649e-16
rs9847427	3	136351550	C	A	0.781027	0.987146	0.00155922	1.06673e-16
rs140048840	3	136465679	T	C	0.220141	1.01299	0.00155624	1.07714e-16
rs7638129	3	135650641	T	C	0.666431	0.988719	0.00136764	1.0794e-16
rs12150387	17	34841669	C	A	0.562547	1.01089	0.00130611	1.08524e-16
rs13434196	3	135643303	T	C	0.668995	0.988698	0.00137028	1.08592e-16
rs192983	9	131924974	T	C	0.312297	0.988525	0.00139142	1.08771e-16
rs9864656	3	135643538	T	C	0.669306	0.988698	0.00137061	1.10174e-16
rs13062352	3	136464762	G	A	0.779799	0.987178	0.00155609	1.10409e-16
rs1106908	17	34942595	G	A	0.553938	1.01087	0.00130345	1.11231e-16
rs2074103	17	34935878	C	A	0.553812	1.01086	0.00130342	1.12715e-16
rs9833699	3	135641284	T	C	0.326909	1.01146	0.00137464	1.13921e-16
rs9864775	3	135643568	T	C	0.673529	0.988666	0.00137512	1.14273e-16
rs9289513	3	136451746	T	G	0.220003	1.01299	0.00155659	1.14681e-16
rs66544356	3	135654467	G	A	0.332581	1.01141	0.00136865	1.14821e-16
rs9814505	3	135655505	C	A	0.326759	1.01146	0.0013748	1.1589e-16
rs59063369	3	135644478	G	A	0.331143	1.01142	0.00137014	1.16291e-16
rs71336080	3	136496070	G	A	0.779902	0.987187	0.00155636	1.16919e-16
rs9870581	3	135640854	G	A	0.326757	1.01146	0.00137481	1.17914e-16
rs28453905	3	135665019	T	C	0.667321	0.988726	0.00136854	1.18144e-16
rs9845862	3	136472573	T	C	0.77988	0.98719	0.0015563	1.18578e-16
rs13314357	3	136487559	G	A	0.220049	1.01298	0.00155648	1.20051e-16
rs56807950	3	135644373	T	C	0.331077	1.01141	0.00137021	1.20595e-16
rs9819856	3	136492149	T	C	0.779811	0.987196	0.00155612	1.22136e-16
rs35716521	3	136494670	G	A	0.779771	0.987197	0.00155602	1.22281e-16
rs9875948	3	135641904	G	A	0.326892	1.01145	0.00137466	1.23269e-16
rs35230968	17	34950837	T	C	0.553321	1.01085	0.00130328	1.24417e-16
rs9829476	3	135640756	G	A	0.668908	0.988723	0.00137019	1.2643e-16
rs9854494	3	135641822	T	C	0.673121	0.988687	0.00137468	1.26699e-16
rs36109616	3	136492403	G	A	0.779456	0.987212	0.00155522	1.27695e-16
rs7868454	9	131918086	C	A	0.698045	1.01169	0.00140453	1.28157e-16
rs9834624	3	135641694	G	A	0.673111	0.988691	0.00137466	1.29768e-16
rs2306589	17	34848874	T	C	0.472755	1.01074	0.00129157	1.30325e-16
rs7623721	3	135657414	G	A	0.330815	1.0114	0.00137049	1.31575e-16
rs2291285	17	34890362	G	A	0.59178	1.01091	0.00131199	1.31878e-16
rs908825	3	135647537	G	A	0.672967	0.988696	0.00137451	1.32911e-16
rs12952548	17	34898722	T	G	0.407392	0.989204	0.00131241	1.3299e-16
rs9877191	3	135656267	T	C	0.667556	0.988744	0.00136879	1.34034e-16
rs1109442	17	34862220	T	C	0.530221	0.989322	0.00129824	1.34522e-16
rs6779603	3	135639955	G	A	0.668901	0.988733	0.00137019	1.34562e-16
rs2094704	9	131918294	G	A	0.698261	1.01168	0.00140482	1.36416e-16
rs34564818	3	136487727	G	A	0.779936	0.987214	0.00155644	1.36483e-16
rs1872239	3	136503911	G	A	0.779851	0.987216	0.00155623	1.3649e-16
rs9289514	3	136493203	T	C	0.220489	1.01294	0.00155536	1.37588e-16
rs35989249	17	34884149	T	C	0.589611	1.01089	0.0013109	1.39672e-16
rs35198484	3	136492637	G	A	0.779571	0.98723	0.00155551	1.42787e-16
rs7868476	9	131918133	G	A	0.698159	1.01167	0.00140468	1.43459e-16
rs2005079	9	131942573	G	A	0.328192	0.988719	0.00137327	1.43967e-16
rs35210994	3	136496136	C	A	0.220248	1.01294	0.00155598	1.4452e-16
rs1107328	9	131917534	T	G	0.297772	0.98842	0.00141015	1.45836e-16
rs3744593	17	34943719	T	C	0.44628	0.989345	0.00129715	1.48204e-16
rs1483544	17	34873031	T	C	0.477426	0.989396	0.00129096	1.48484e-16
rs9697030	9	131920181	T	C	0.301712	0.988281	0.00142766	1.49706e-16
rs9753608	20	47837206	T	C	0.211781	0.987055	0.00157823	1.51147e-16
rs62070730	17	34873697	T	C	0.52294	1.01071	0.00129101	1.52342e-16
rs2273145	20	47839591	T	C	0.211681	0.987059	0.0015785	1.56086e-16
rs1075650	9	131938913	T	C	0.693526	1.01161	0.00139867	1.57423e-16
rs11553387	20	47841660	T	G	0.211637	0.98706	0.00157862	1.57557e-16
rs6063374	20	47832997	G	A	0.787791	1.01309	0.00157706	1.59692e-16
rs9813082	3	135637457	G	A	0.667597	0.988777	0.00136883	1.6476e-16
rs10739742	9	131921668	G	A	0.695239	1.01162	0.00140088	1.65331e-16
rs3736165	17	34900642	G	A	0.592492	1.01088	0.00131234	1.65997e-16
rs13038202	20	47835618	G	A	0.788444	1.0131	0.00157884	1.66096e-16
rs2254230	9	131905177	T	G	0.702667	1.0117	0.00141072	1.68709e-16
rs1568350	3	135648685	T	C	0.673504	0.988731	0.00137509	1.69626e-16
rs6478867	9	131903923	T	G	0.699034	1.01165	0.00140582	1.69811e-16
rs184457	9	131940019	G	A	0.693863	1.0116	0.0013991	1.71532e-16
rs3736167	17	34900847	C	A	0.406466	0.989244	0.00131287	1.75934e-16
rs882616	9	131940865	T	C	0.306563	0.988551	0.00139856	1.81678e-16
rs3739847	9	131911574	G	A	0.301514	0.988505	0.00140511	1.90477e-16
rs7021449	9	131899312	T	C	0.301624	0.988512	0.00140495	1.96278e-16
rs35880395	3	136507090	T	C	0.219568	1.01289	0.00155771	1.96318e-16
rs13433683	3	136518670	T	C	0.77955	0.987289	0.00155547	1.96401e-16
rs7037163	9	131894340	C	A	0.702732	1.01167	0.00141081	1.97331e-16
rs7868408	9	131917864	G	A	0.304322	0.988541	0.00140144	1.97466e-16
rs6478865	9	131884631	C	A	0.699164	1.01163	0.00140599	1.97777e-16
rs1401545	3	135622481	T	C	0.672887	0.988762	0.00137443	1.98654e-16
rs1009242	9	131916832	G	A	0.6958	1.01159	0.00140159	1.98847e-16
rs10760591	9	131915028	G	A	0.695862	1.01159	0.00140166	1.99486e-16
rs7036114	9	131893406	T	C	0.699145	1.01163	0.00140596	2.00516e-16
rs3124513	9	131904593	T	C	0.299889	0.988498	0.00140726	2.0206e-16
rs9824558	3	135634029	G	A	0.667545	0.988811	0.00136877	2.03183e-16
rs7609938	3	135634917	G	A	0.667545	0.988812	0.00136878	2.03986e-16
rs2306590	17	34854280	G	A	0.592371	1.01084	0.00131223	2.04642e-16
rs10819468	9	131881817	T	C	0.304663	0.988552	0.00140097	2.05274e-16
rs3124512	9	131903881	T	C	0.297495	0.988476	0.0014105	2.07535e-16
rs34055941	9	131895076	T	C	0.300977	0.988514	0.0014058	2.07976e-16
rs3118632	9	131901284	G	A	0.699068	1.01161	0.00140587	2.15506e-16
rs3124510	9	131899690	T	C	0.300803	0.988519	0.00140604	2.16453e-16
rs9881831	3	136389718	T	C	0.782044	0.987258	0.00156184	2.19365e-16
rs1360172	9	131907980	G	A	0.696339	1.01158	0.00140228	2.19393e-16
rs10988223	9	131903021	T	C	0.301467	0.988529	0.00140516	2.19558e-16
rs10760589	9	131906293	T	C	0.303643	0.988552	0.0014023	2.19583e-16
rs2541161	9	131884802	T	C	0.30067	0.98852	0.00140621	2.19623e-16
rs10819469	9	131882067	T	G	0.699031	1.01161	0.00140581	2.21891e-16
rs3118629	9	131885534	T	C	0.297384	0.988486	0.00141065	2.21968e-16
rs3124514	9	131904608	T	C	0.299826	0.988513	0.00140734	2.22208e-16
rs9871184	3	136514310	G	A	0.779966	0.987304	0.00155652	2.23244e-16
rs713219	9	131900920	T	C	0.301159	0.988529	0.00140556	2.23721e-16
rs17560870	17	34865131	G	A	0.409094	0.989295	0.0013115	2.27876e-16
rs3124511	9	131901458	T	C	0.297427	0.988492	0.00141059	2.29765e-16
rs913276	9	131917164	T	C	0.695611	1.01157	0.00140135	2.29773e-16
rs2297111	9	131904294	G	A	0.303659	0.98856	0.00140228	2.30712e-16
rs2768630	9	131866388	T	C	0.296251	0.98848	0.00141221	2.30987e-16
rs12948803	17	34853103	C	A	0.407794	0.989292	0.00131214	2.31021e-16
rs10988232	9	131915348	T	G	0.695799	1.01156	0.00140158	2.33979e-16
rs9858560	3	136517154	T	C	0.220054	1.01285	0.00155647	2.36064e-16
rs10988215	9	131886031	T	C	0.302948	0.988557	0.0014032	2.36392e-16
rs9813376	3	136475426	T	C	0.217921	1.01289	0.00156193	2.37146e-16
rs1977447	9	131868196	T	C	0.296426	0.988487	0.00141197	2.37493e-16
rs7036236	9	131899299	G	A	0.303985	0.988569	0.00140185	2.37702e-16
rs1571229	9	131913711	G	A	0.69591	1.01156	0.00140173	2.3886e-16
rs932835	9	131887071	G	A	0.699373	1.0116	0.00140627	2.39633e-16
rs9838884	3	136455704	T	C	0.217429	1.0129	0.0015632	2.40107e-16
rs746489	9	131910093	T	G	0.696031	1.01156	0.00140189	2.41128e-16
rs913275	9	131910644	G	A	0.303938	0.988571	0.00140193	2.42168e-16
rs10988233	9	131915926	C	A	0.30425	0.988575	0.00140152	2.43496e-16
rs7032712	9	131893087	T	C	0.696931	1.01157	0.00140304	2.46404e-16
rs7869804	9	131913144	T	C	0.695921	1.01156	0.00140175	2.46506e-16
rs10988214	9	131883752	G	A	0.697061	1.01157	0.00140321	2.47685e-16
rs34713024	17	34840664	G	A	0.592929	1.01087	0.00131883	2.50354e-16
rs7039031	9	131899395	G	A	0.696761	1.01156	0.00140282	2.52506e-16
rs2176269	3	136519732	G	A	0.779178	0.987343	0.00155453	2.53113e-16
rs55678980	3	135630218	T	C	0.326531	1.01133	0.00137506	2.57217e-16
rs10819470	9	131891829	G	A	0.69691	1.01156	0.00140301	2.57899e-16
rs6802139	3	135627433	T	C	0.332518	1.01127	0.00136871	2.58117e-16
rs3739843	9	131882961	G	A	0.302877	0.988574	0.00140329	2.63607e-16
rs2297112	9	131900180	G	A	0.303247	0.988579	0.00140281	2.6533e-16
rs3118625	9	131873256	C	A	0.296538	0.988507	0.00141181	2.66319e-16
rs7855904	9	131891775	G	A	0.303084	0.988578	0.00140302	2.66681e-16
rs3124509	9	131896999	T	C	0.301026	0.988557	0.00140574	2.67648e-16
rs7020708	9	131885131	G	A	0.697315	1.01155	0.00140354	2.71679e-16
rs9865995	3	136513350	G	A	0.780752	0.987324	0.00155852	2.72023e-16
rs1819381	9	131908007	G	A	0.303896	0.988591	0.00140197	2.72889e-16
rs3118630	9	131897456	G	A	0.700704	1.01159	0.00140806	2.74011e-16
rs9819988	3	135624570	T	C	0.667493	0.988863	0.00136872	2.77594e-16
rs2005078	9	131942676	G	A	0.328361	0.988828	0.0013731	2.78869e-16
rs34675748	17	34844756	C	A	0.40751	0.989321	0.00131229	2.80646e-16
rs1410017	9	131913430	T	C	0.695799	1.01153	0.00140159	2.86522e-16
rs34804893	3	136339970	G	A	0.778938	0.987372	0.00155392	2.87889e-16
rs10819471	9	131896325	T	G	0.302863	0.988595	0.00140331	2.9925e-16
rs10819467	9	131881778	G	A	0.697012	1.01153	0.00140315	2.99289e-16
rs9876837	3	135625958	T	C	0.668239	0.98887	0.0013695	3.01573e-16
rs7019373	9	131897221	T	C	0.696678	1.01153	0.00140271	3.09712e-16
rs7861663	9	131880946	G	A	0.302811	0.988602	0.00140338	3.13152e-16
rs7849270	9	131874641	G	A	0.700403	1.01156	0.00140766	3.1727e-16
rs36177165	3	136508281	G	A	0.778717	0.987395	0.00155336	3.17434e-16
rs7871824	9	131948373	C	A	0.311335	0.988696	0.0013926	3.25091e-16
rs7626676	3	135650750	G	A	0.650173	0.989029	0.00135214	3.38231e-16
rs10819476	9	131946293	T	C	0.311258	0.988702	0.00139278	3.40844e-16
rs7029872	9	131880067	T	C	0.697232	1.01151	0.00140344	3.50993e-16
rs6478863	9	131879743	T	C	0.697246	1.01151	0.00140345	3.61407e-16
rs10760588	9	131877474	T	C	0.696936	1.0115	0.00140305	3.67478e-16
rs3814492	9	131873222	G	A	0.302515	0.988635	0.00140377	3.86302e-16
rs9873536	3	136474267	G	A	0.2184	1.01278	0.00156069	3.98314e-16
rs10819464	9	131876277	G	A	0.302856	0.988647	0.00140333	4.07045e-16
rs6478862	9	131867365	T	C	0.302173	0.988641	0.00140422	4.11493e-16
rs2541164	9	131876908	G	A	0.702916	1.01154	0.00141106	4.28213e-16
rs4837347	9	131947748	T	C	0.689198	1.01139	0.00139325	4.2892e-16
rs10819465	9	131878451	T	C	0.697351	1.01146	0.00140359	4.72964e-16
rs4796224	17	34842521	G	A	0.469439	1.01054	0.00129208	4.92232e-16
rs13036715	20	47817815	G	A	0.769763	1.0125	0.00153169	4.94972e-16
rs7029880	9	131880092	T	C	0.6981	1.01146	0.00140458	4.98873e-16
rs3021	20	47874005	G	A	0.211188	0.987267	0.00157985	5.00788e-16
rs17459044	9	131853624	T	C	0.712748	1.01162	0.00142507	5.27351e-16
rs3124499	9	131868991	G	A	0.288089	0.988533	0.00142385	5.50765e-16
rs967497	9	131943843	G	A	0.688444	1.01134	0.00139233	5.54204e-16
rs7274851	20	47794355	G	A	0.229541	0.987667	0.00153332	5.82003e-16
rs9857579	3	135656496	T	C	0.329672	1.01129	0.00138691	5.85148e-16
rs9408986	9	131888435	C	A	0.287789	0.988552	0.00142429	6.25051e-16
rs3124496	9	131856862	T	C	0.719064	1.01166	0.00143466	6.36603e-16
rs13039749	20	47800615	T	C	0.22938	0.987703	0.0015337	7.17568e-16
rs4836641	9	131912232	T	C	0.712145	1.01155	0.0014242	7.38225e-16
rs35667796	20	47803301	C	A	0.229446	0.987711	0.00153354	7.41773e-16
rs10988200	9	131856585	T	C	0.713597	1.01157	0.00142633	7.43386e-16
rs3795075	20	47806092	G	A	0.77052	1.01244	0.00153346	7.44375e-16
rs10988197	9	131841259	G	A	0.289658	0.988613	0.00142158	7.88983e-16
rs7865337	9	131854078	C	A	0.280848	0.988514	0.0014348	8.1697e-16
rs746872	9	131865027	T	C	0.286765	0.98859	0.0014258	8.35848e-16
rs3124498	9	131865493	T	C	0.286838	0.988591	0.00142569	8.36573e-16
rs238164	20	47844341	G	A	0.212895	0.987406	0.00157521	8.54887e-16
rs17378391	20	47772601	T	C	0.770523	1.01241	0.00153347	8.64154e-16
rs746873	9	131864950	T	C	0.286673	0.988597	0.00142593	8.7621e-16
rs2229419	9	131857630	T	C	0.285869	0.988588	0.00142713	8.8226e-16
rs45622034	20	47775094	T	C	0.229416	0.987742	0.00153361	8.83516e-16
rs9872326	3	135986544	T	G	0.663359	0.98909	0.00136452	9.01381e-16
rs60145585	9	131861275	C	A	0.713075	1.01153	0.00142556	9.10232e-16
rs12941866	17	34900120	G	A	0.445681	0.989627	0.00129733	9.1935e-16
rs10988202	9	131861788	T	C	0.713044	1.01152	0.00142551	9.39501e-16
rs13038876	20	47849233	G	A	0.788696	1.01276	0.00157953	9.90284e-16
rs1567865	20	47881967	T	C	0.209936	0.98737	0.0015833	9.91198e-16
rs35506374	20	47927883	T	G	0.211072	0.987395	0.00158018	9.92655e-16
rs17433213	9	131853599	T	C	0.278029	0.988513	0.00143923	9.92888e-16
rs10988204	9	131862781	G	A	0.324763	0.989007	0.00137703	9.9662e-16
rs35759030	20	47858290	G	A	0.787371	1.01273	0.00157592	1.00053e-15
rs4796223	17	34841617	T	G	0.521294	1.01041	0.00129082	1.00126e-15
rs6019567	20	47595961	G	A	0.70569	1.01142	0.00141493	1.00153e-15
rs8121511	20	47874294	G	A	0.788273	1.01275	0.00157837	1.02535e-15
rs238200	20	47899652	T	C	0.21304	0.987451	0.00157481	1.06783e-15
rs8117111	20	47884185	C	A	0.787912	1.01273	0.00157739	1.07887e-15
rs6512577	20	47865784	T	C	0.21228	0.987438	0.00157687	1.08273e-15
rs1977128	20	47883459	G	A	0.787914	1.01272	0.0015774	1.0937e-15
rs8118101	20	47689838	T	C	0.237229	0.987926	0.00151585	1.11555e-15
rs11905214	20	47888610	G	A	0.211974	0.98744	0.0015777	1.1335e-15
rs10819461	9	131841887	T	C	0.719811	1.01157	0.00143586	1.15617e-15
rs238150	20	47851919	T	C	0.787157	1.01269	0.00157535	1.17151e-15
rs35772539	20	47899285	T	C	0.211797	0.987443	0.00157818	1.1764e-15
rs7042928	9	131855275	T	G	0.28582	0.988639	0.0014272	1.18302e-15
rs67214274	20	47898561	T	C	0.788082	1.0127	0.00157785	1.23417e-15
rs13038866	20	47849216	G	A	0.788922	1.01272	0.00158015	1.28052e-15
rs238174	20	47879109	T	C	0.21246	0.987476	0.00157638	1.29367e-15
rs35387764	20	47902841	T	G	0.211919	0.987465	0.00157785	1.29848e-15
rs36016605	20	47896145	G	A	0.785079	1.01263	0.00156978	1.30551e-15
rs7644471	3	136284561	T	C	0.662881	0.98916	0.00136404	1.34137e-15
rs1983528	20	47686290	G	A	0.762879	1.01218	0.00151609	1.36777e-15
rs35888516	20	47764275	T	C	0.237755	0.987977	0.0015147	1.39956e-15
rs35649484	20	47755162	T	C	0.237892	0.987981	0.0015144	1.40977e-15
rs6648	20	47895242	G	A	0.21232	0.987492	0.00157676	1.42979e-15
rs68014903	20	47912039	T	G	0.211107	0.987467	0.00158007	1.43605e-15
rs56040643	3	136257463	G	A	0.337002	1.01094	0.00136416	1.48085e-15
rs67652499	20	47926691	T	C	0.210729	0.987464	0.00158112	1.48106e-15
rs9843801	3	136000746	T	C	0.662402	0.989183	0.00136357	1.50633e-15
rs9826146	3	135983089	G	A	0.336668	1.01094	0.0013645	1.53489e-15
rs237743	20	47903019	G	A	0.787763	1.01265	0.00157699	1.53841e-15
rs237741	20	47903680	C	A	0.787828	1.01265	0.00157716	1.5449e-15
rs6439638	3	136057832	C	A	0.336671	1.01094	0.00136449	1.54941e-15
rs2306593	17	34866546	T	C	0.488936	0.989769	0.00128998	1.56192e-15
rs7627292	3	136309092	T	C	0.663929	0.989178	0.00136509	1.57112e-15
rs28812220	3	135984966	G	A	0.336679	1.01093	0.00136449	1.60781e-15
rs8116693	20	47762210	T	C	0.764693	1.01219	0.00152012	1.6112e-15
rs9868120	3	136165076	C	A	0.665698	0.989174	0.00136687	1.67587e-15
rs9860801	3	136088038	G	A	0.663731	0.989192	0.00136489	1.69878e-15
rs9877786	3	136385519	G	A	0.33656	1.01092	0.0013646	1.70683e-15
rs4402873	3	136404411	T	C	0.337534	1.01091	0.00136363	1.71247e-15
rs237700	20	47909822	G	A	0.211727	0.987517	0.00157838	1.74389e-15
rs13038621	20	47908060	G	A	0.788057	1.01264	0.00157779	1.74833e-15
rs13040292	20	47721582	T	C	0.236345	0.987995	0.0015178	1.7585e-15
rs6806795	3	136306139	T	C	0.336689	1.01092	0.00136447	1.77273e-15
rs7622833	3	136041921	T	C	0.663065	0.989205	0.00136423	1.77707e-15
rs59931907	3	136365097	T	C	0.662959	0.989208	0.00136412	1.8035e-15
rs66810260	3	136293057	T	C	0.337063	1.01091	0.00136409	1.80473e-15
rs7621970	3	136364342	G	A	0.336788	1.01091	0.00136437	1.81492e-15
rs4336059	3	136408414	G	A	0.336652	1.01091	0.0013645	1.82192e-15
rs7271812	20	47693033	G	A	0.235209	0.987985	0.00152033	1.85519e-15
rs67375757	20	47916295	T	C	0.788612	1.01264	0.0015793	1.85573e-15
rs755588	20	47721028	G	A	0.236467	0.988008	0.00151753	1.85959e-15
rs6782151	3	136335795	G	A	0.337104	1.0109	0.00136406	1.8841e-15
rs60614489	3	135986978	C	A	0.335841	1.01091	0.00136533	1.90941e-15
rs16843509	3	135642504	T	C	0.667064	0.989011	0.00139049	1.91355e-15
rs6769934	3	136269396	G	A	0.663183	0.989217	0.00136434	1.9228e-15
rs9853387	3	136038988	G	A	0.336941	1.0109	0.00136422	1.9412e-15
rs9832572	3	136334228	T	C	0.663092	0.989228	0.00136425	2.03813e-15
rs238198	20	47899060	T	C	0.788128	1.01261	0.00157798	2.04482e-15
rs6789541	3	136330721	G	A	0.663266	0.989227	0.00136443	2.04591e-15
rs55993001	3	136326944	T	C	0.662874	0.989232	0.00136404	2.07565e-15
rs6478861	9	131854303	T	C	0.723344	1.0115	0.00144144	2.1228e-15
rs7623824	3	136404852	G	A	0.337111	1.01088	0.00136405	2.15471e-15
rs237714	20	47922900	T	C	0.211375	0.987554	0.00157934	2.18865e-15
rs6776841	3	136042164	T	C	0.663888	0.989239	0.00136505	2.25736e-15
rs913264	9	131944138	T	C	0.300267	0.988912	0.00140677	2.26052e-15
rs13040426	20	47714453	T	C	0.236452	0.988048	0.00151756	2.31158e-15
rs35989889	20	47717353	G	A	0.236365	0.988047	0.00151776	2.31592e-15
rs4642748	9	131854947	T	C	0.2866	0.988765	0.00142604	2.32327e-15
rs8123784	20	47710434	G	A	0.236416	0.988049	0.00151764	2.33401e-15
rs11908024	20	47698186	T	C	0.236308	0.988049	0.00151788	2.35818e-15
rs35058853	3	136050764	G	A	0.336244	1.01087	0.00136492	2.3609e-15
rs2075677	20	47701024	G	A	0.236398	0.988052	0.00151768	2.37169e-15
rs4397510	9	131854950	G	A	0.286713	0.988771	0.00142587	2.38595e-15
rs7264419	20	47701309	G	A	0.236428	0.988053	0.00151762	2.38615e-15
rs13042443	20	47663754	T	G	0.2362	0.988051	0.00151812	2.40212e-15
rs73611338	20	47717235	T	C	0.236356	0.988053	0.00151778	2.40466e-15
rs9843348	3	136007257	G	A	0.337051	1.01086	0.00136411	2.41733e-15
rs6789152	3	136401351	G	A	0.663899	0.989256	0.00136506	2.50528e-15
rs10485609	20	47665612	G	A	0.236129	0.988059	0.00151828	2.53228e-15
rs67214626	3	135989376	T	C	0.335567	1.01086	0.0013656	2.54582e-15
rs9819496	3	136139878	G	A	0.66386	0.98926	0.00136502	2.56463e-15
rs7612160	3	136272805	C	A	0.663266	0.989268	0.00136442	2.61458e-15
rs9809184	3	136159076	T	C	0.664301	0.989261	0.00136546	2.63175e-15
rs4796225	17	34843839	G	A	0.449108	0.989807	0.00129639	2.7184e-15
rs9831321	3	136142592	G	A	0.66303	0.989277	0.00136419	2.72908e-15
rs35644083	3	136222468	T	C	0.662794	0.989279	0.00136395	2.73237e-15
rs7621017	3	136272229	T	C	0.662265	0.989284	0.00136343	2.7523e-15
rs56251259	3	136145108	T	C	0.66341	0.989278	0.00136457	2.78803e-15
rs34962604	3	136229990	T	C	0.663086	0.989281	0.00136424	2.80141e-15
rs11906283	20	47684868	G	A	0.764576	1.01207	0.00151985	2.8929e-15
rs55797013	3	136019204	C	A	0.336964	1.01083	0.0013642	2.90518e-15
rs3118639	9	131855603	G	A	0.728799	1.01151	0.0014504	2.93058e-15
rs1556876	20	47716451	C	A	0.23634	0.98809	0.00151781	2.93112e-15
rs9858457	3	136249577	T	C	0.664112	0.989284	0.00136527	2.98292e-15
rs17448715	20	47691743	T	C	0.235696	0.988094	0.00151925	3.18188e-15
rs7269912	20	47656198	G	A	0.23639	0.988107	0.0015177	3.18867e-15
rs16843991	3	136196028	T	C	0.663963	0.989297	0.00136512	3.20571e-15
rs35640549	20	47656546	T	C	0.235839	0.988104	0.00151892	3.30984e-15
rs73611337	20	47717193	T	C	0.236933	0.988126	0.0015165	3.36105e-15
rs7274221	20	47623498	T	C	0.236883	0.988127	0.00151661	3.38794e-15
rs10819463	9	131863237	G	A	0.289545	0.988867	0.00142171	3.42725e-15
rs6512562	20	47622729	G	A	0.236899	0.988134	0.00151657	3.50922e-15
rs9833162	3	136035737	G	A	0.336036	1.0108	0.00136512	3.52922e-15
rs35843274	20	47665903	T	G	0.764684	1.01204	0.00152009	3.54027e-15
rs28396702	3	136167381	G	A	0.663343	0.989331	0.0013645	3.81903e-15
rs6804194	3	136160732	T	C	0.663719	0.989342	0.00136488	4.12989e-15
rs8125219	20	47598661	C	A	0.762799	1.01197	0.00151591	4.24251e-15
rs12346996	9	131840856	T	C	0.270784	0.988694	0.00145114	4.66808e-15
rs9866535	3	136184355	G	A	0.66337	0.989366	0.00136453	4.67954e-15
rs67623477	20	47669177	G	A	0.765918	1.012	0.00152286	4.68295e-15
rs34165586	3	136172419	T	C	0.336302	1.01074	0.00136485	4.90977e-15
rs11906713	20	47678100	T	C	0.233817	0.988148	0.00152346	5.02132e-15
rs28889583	3	136179532	C	A	0.665046	0.989372	0.00136621	5.25685e-15
rs381262	20	47933479	G	A	0.774237	1.01213	0.00154234	5.26778e-15
rs4911257	20	31359574	T	C	0.613609	0.989702	0.00132473	5.55826e-15
rs35971376	20	47721708	G	A	0.765084	1.01195	0.00152099	5.59739e-15
rs6787409	3	135798738	T	C	0.683238	0.989236	0.0013861	5.82324e-15
rs6766450	3	136173165	G	A	0.663525	0.989407	0.00136468	5.99804e-15
rs9812319	3	136238860	T	C	0.337434	1.01078	0.00137885	7.28107e-15
rs237706	20	47915390	T	G	0.774048	1.01206	0.00154186	7.45108e-15
rs13097248	3	135773469	G	A	0.147907	1.01422	0.00181639	7.6092e-15
rs6095391	20	47618835	G	A	0.764951	1.01189	0.00152069	7.79406e-15
rs10988209	9	131871927	G	A	0.775086	1.01204	0.00154446	9.11142e-15
rs35393280	20	47543634	C	A	0.237421	0.988337	0.00151543	9.84837e-15
rs4911109	20	31375572	C	A	0.620761	0.989752	0.00133586	1.24767e-14
rs12601380	17	34904985	C	A	0.414477	0.989987	0.00130898	1.49485e-14
rs72916919	2	198492316	T	G	0.491512	0.990133	0.00128983	1.50045e-14
rs10875486	20	31163573	T	G	0.239847	1.01168	0.00151073	1.50471e-14
rs10988198	9	131846125	T	C	0.300079	0.989102	0.00142988	1.80612e-14
rs12453682	17	37770005	T	C	0.68389	1.01066	0.00138686	2.03336e-14
rs6783337	3	136052737	G	A	0.669737	0.989569	0.00137106	2.04645e-14
rs34627022	20	31170277	G	A	0.760709	0.988509	0.00151192	2.10087e-14
rs67918653	20	31102309	G	A	0.771156	0.988338	0.0015355	2.18261e-14
rs6012558	20	47531286	G	A	0.582029	1.01004	0.00130737	2.20907e-14
rs11906450	20	47555082	G	A	0.235442	0.988466	0.00151982	2.29384e-14
rs35375192	3	136175525	G	A	0.333045	1.01049	0.00136816	2.36661e-14
rs4295766	9	131838821	T	C	0.204832	0.98789	0.00159788	2.43825e-14
rs11697370	20	47731767	T	C	0.383591	1.01015	0.00132611	2.67048e-14
rs67777906	20	47557129	T	C	0.235224	0.988499	0.0015203	2.76895e-14
rs4911259	20	31376282	T	G	0.620161	0.989941	0.00132904	2.80105e-14
rs2889702	20	31371677	G	A	0.620931	0.989942	0.00132956	2.89208e-14
rs73222236	3	135888642	G	A	0.330179	1.01048	0.00137115	2.93954e-14
rs9811261	3	136098559	C	A	0.670351	0.989644	0.0013717	3.2234e-14
rs1356664	3	135619585	T	G	0.276636	1.01099	0.00144151	3.33037e-14
rs55945818	11	111512871	G	A	0.582406	1.00996	0.00130752	3.36415e-14
rs4810903	20	47599205	G	A	0.590083	0.99011	0.00131109	3.42847e-14
rs6141759	20	31177292	G	A	0.766017	0.988528	0.00152367	3.66053e-14
rs6088008	20	31382860	G	A	0.379316	1.01011	0.00132939	3.77051e-14
rs1535375	20	31163048	T	C	0.23995	1.0115	0.00151051	3.78078e-14
rs2273146	20	47839653	T	C	0.544664	1.00984	0.00129481	3.9327e-14
rs4911258	20	31369479	G	A	0.620315	0.989999	0.00132914	3.95488e-14
rs6125596	20	47837621	C	A	0.455482	0.990256	0.00129478	3.9639e-14
rs6125597	20	47840772	T	C	0.455276	0.990261	0.00129482	4.07026e-14
rs6141814	20	31368960	C	A	0.620266	0.990005	0.00132911	4.08775e-14
rs4810900	20	47578606	G	A	0.409414	1.00996	0.00131133	4.14993e-14
rs932451	20	47573598	G	A	0.410502	1.00995	0.0013108	4.21025e-14
rs1053651	17	37822311	C	A	0.716985	1.01086	0.00143146	4.38283e-14
rs6019570	20	47599690	T	C	0.590128	0.990153	0.00131111	4.44174e-14
rs13037063	20	47525665	G	A	0.765156	1.01155	0.00152115	4.44811e-14
rs910084	20	31379665	T	C	0.379359	1.01008	0.00132937	4.49626e-14
rs6141755	20	31163565	T	G	0.237771	1.0115	0.00151524	4.57309e-14
rs6067019	20	47828526	T	G	0.391345	1.01001	0.00132121	4.64764e-14
rs911529	20	31146939	G	A	0.241639	1.01143	0.00150688	4.65566e-14
rs7268588	20	31154273	G	A	0.760552	0.988671	0.00151159	4.78253e-14
rs1535374	20	31162125	G	A	0.239772	1.01145	0.00151089	4.80815e-14
rs5026242	3	136110468	T	C	0.328075	1.0104	0.00137338	4.80986e-14
rs6141314	20	31093514	G	A	0.752114	0.988807	0.00149395	4.90324e-14
rs10891314	11	111916647	G	A	0.641864	1.01018	0.00134491	5.06074e-14
rs2271308	17	37817482	T	C	0.283367	0.989283	0.00143092	5.06484e-14
rs4795371	17	37636695	T	G	0.260635	0.989002	0.0014689	5.12917e-14
rs4286140	17	37639327	G	A	0.260626	0.989004	0.00146892	5.17727e-14
rs57448077	17	37637403	G	A	0.260555	0.989003	0.00146905	5.18854e-14
rs6119897	20	31145415	G	A	0.75831	0.988724	0.00150677	5.21733e-14
rs35298920	20	47818567	T	C	0.406896	1.00992	0.00131259	5.33135e-14
rs910085	20	31383353	T	G	0.619707	0.990054	0.00132873	5.34829e-14
rs4462633	17	37641867	C	A	0.739337	1.01111	0.00146885	5.41063e-14
rs6141753	20	31158635	G	A	0.239736	1.01143	0.00151097	5.41291e-14
rs6067035	20	47907790	G	A	0.392349	1.00998	0.00132062	5.55751e-14
rs13037942	20	47525671	T	C	0.765522	1.0115	0.00152197	5.73356e-14
rs13088093	3	135838598	T	G	0.670527	0.989745	0.00137189	5.76428e-14
rs6058868	20	31348445	T	C	0.597324	0.99012	0.00132159	5.79093e-14
rs4911108	20	31375311	G	A	0.379848	1.01003	0.00132902	5.82906e-14
rs1474738	20	31380309	G	A	0.621185	0.990061	0.00132973	5.83985e-14
rs12453397	17	37633970	C	A	0.260269	0.989023	0.00146957	5.87844e-14
rs7266044	20	47890656	G	A	0.392481	1.00997	0.00132053	5.90251e-14
rs6119904	20	31161755	T	C	0.745779	0.988943	0.00148147	6.12527e-14
rs7866897	9	131863079	T	C	0.275685	0.989228	0.00144307	6.12864e-14
rs6141752	20	31157912	T	C	0.239824	1.0114	0.00151078	6.18727e-14
rs3818066	20	47894966	G	A	0.608048	0.990139	0.00132085	6.24587e-14
rs111386480	20	47815944	T	C	0.593594	0.990199	0.00131284	6.2578e-14
rs2424918	20	31382770	T	C	0.380074	1.01002	0.00132887	6.31091e-14
rs6784219	3	135834842	G	A	0.329439	1.01034	0.00137193	6.44463e-14
rs4850438	2	198583267	G	A	0.517496	0.990372	0.00129043	6.51893e-14
rs17123658	20	31390840	C	A	0.620287	0.990087	0.00132912	6.60394e-14
rs6087990	20	31349908	T	C	0.593532	0.990206	0.00131327	6.63718e-14
rs6063371	20	47819305	G	A	0.592776	0.990218	0.00131242	6.89985e-14
rs6125590	20	47820626	T	G	0.407436	1.00988	0.00131232	6.963e-14
rs56827178	20	31178577	G	A	0.76938	0.988599	0.00153138	7.00748e-14
rs9837224	3	135830227	G	A	0.328901	1.01032	0.00137251	7.37713e-14
rs2276390	11	111895254	T	G	0.352486	0.989957	0.00134971	7.49906e-14
rs6087995	20	31358253	C	A	0.45121	1.00974	0.00129627	7.5054e-14
rs11078903	17	37631924	G	A	0.25944	0.989067	0.0014711	7.86054e-14
rs6125600	20	47872900	T	C	0.607655	0.990182	0.00132061	7.93796e-14
rs6589259	11	111905468	G	A	0.358626	0.990009	0.0013445	8.13404e-14
rs2273101	20	47538333	T	C	0.234521	0.988703	0.00152188	8.33203e-14
rs13029495	2	198582601	C	A	0.482325	1.00967	0.00129045	8.80431e-14
rs10460393	2	198548306	T	G	0.480089	1.00967	0.00129067	8.91657e-14
rs2341510	2	198558679	T	C	0.480288	1.00967	0.00129064	9.09718e-14
rs10891301	11	111809489	T	C	0.35817	0.99003	0.00134488	9.30424e-14
rs910889	20	31104950	T	C	0.773439	0.988586	0.00154093	9.34086e-14
rs11696801	20	47867599	T	G	0.607785	0.990211	0.00132069	9.43446e-14
rs13034353	2	198565763	G	A	0.519893	0.990435	0.00129066	9.57409e-14
rs911527	20	31165105	T	C	0.240679	1.0113	0.00150893	9.65539e-14
rs4850437	2	198569051	T	G	0.477612	1.00966	0.00129093	9.74019e-14
rs1939528	11	111846715	G	A	0.642135	1.01011	0.00135161	9.96104e-14
rs1130146	20	47859217	G	A	0.608073	0.990223	0.00132086	1.02172e-13
rs11214075	11	111942256	T	C	0.641613	1.0101	0.00135119	1.02926e-13
rs12622674	2	198551812	G	A	0.480099	1.00964	0.00129066	1.03241e-13
rs11214049	11	111816143	G	A	0.358372	0.990051	0.00134471	1.03903e-13
rs4795386	17	37746847	G	A	0.710983	1.01063	0.00142251	1.04907e-13
rs7340470	2	198545462	G	A	0.480269	1.00963	0.00129066	1.10673e-13
rs4599176	20	47520094	T	G	0.249495	0.988994	0.00149014	1.11404e-13
rs2105619	11	111825253	T	G	0.357737	0.990059	0.00134524	1.11531e-13
rs2424904	20	31352316	T	C	0.589363	0.99031	0.00131122	1.11687e-13
rs875041	20	31383530	T	C	0.38366	1.0099	0.00132649	1.11769e-13
rs12225443	11	111814931	C	A	0.358176	0.990063	0.00134487	1.11884e-13
rs10812	11	111955502	T	C	0.350972	0.990018	0.00135109	1.12442e-13
rs71351952	20	47523789	T	C	0.23682	0.988803	0.00151675	1.13958e-13
rs1043361	20	47731158	T	C	0.593406	0.990305	0.00131275	1.15721e-13
rs7603839	2	198534708	G	A	0.508695	0.990475	0.00128983	1.17231e-13
rs3809033	11	111845933	C	A	0.641767	1.01008	0.0013513	1.18126e-13
rs6743671	2	198563642	T	C	0.480292	1.00962	0.00129064	1.18883e-13
rs1130025	11	111892527	T	C	0.356776	0.990065	0.00134604	1.19327e-13
rs58621102	2	198528999	T	C	0.491651	1.00961	0.00128981	1.19508e-13
rs6748788	2	198533606	T	G	0.492481	1.00961	0.00128978	1.19579e-13
rs6125611	20	47904734	T	G	0.544088	1.00965	0.00129468	1.19634e-13
rs2024959	20	47695391	G	A	0.591836	0.990318	0.00131195	1.21113e-13
rs10891303	11	111848531	T	C	0.358373	0.990079	0.00134471	1.22142e-13
rs4911102	20	31179500	T	C	0.231709	1.0114	0.00152884	1.2278e-13
rs10512987	3	135823077	T	C	0.329263	1.01022	0.00137214	1.23302e-13
rs2303436	11	111896324	T	C	0.355063	0.990061	0.00134749	1.23655e-13
rs12795123	11	111826511	T	G	0.641914	1.01002	0.00134495	1.25153e-13
rs4911241	20	31140165	T	C	0.240546	1.01125	0.00150922	1.25953e-13
rs11078916	17	37746307	T	C	0.288427	0.989508	0.00142337	1.26262e-13
rs2426115	20	47692827	T	C	0.408589	1.00977	0.00131174	1.26995e-13
rs3092411	20	47690591	T	G	0.408601	1.00977	0.00131174	1.27233e-13
rs6125603	20	47878374	G	A	0.455177	0.990453	0.00129485	1.275e-13
rs2303437	11	111944901	T	C	0.352421	0.99005	0.00134981	1.28066e-13
rs35345409	11	111874414	T	C	0.354378	0.990063	0.00134808	1.28075e-13
rs4850808	2	198576142	T	C	0.481102	1.0096	0.00129056	1.30543e-13
rs35823624	11	111873931	G	A	0.645093	1.01008	0.00135412	1.30707e-13
rs10789860	11	111969965	T	C	0.352824	0.990058	0.00134947	1.32007e-13
rs2426113	20	47690189	G	A	0.408416	1.00976	0.00131183	1.33906e-13
rs6067030	20	47884403	T	C	0.544048	1.00963	0.00129467	1.36268e-13
rs13066401	3	136345819	G	A	0.132346	1.01418	0.00190288	1.36456e-13
rs2426114	20	47692392	T	C	0.408426	1.00975	0.00131182	1.36681e-13
rs6122779	20	47893014	T	C	0.455577	0.990465	0.00129475	1.36774e-13
rs992472	20	31385269	T	G	0.383712	1.00986	0.00132646	1.39545e-13
rs11078917	17	37746359	C	A	0.711273	1.01058	0.00142293	1.39572e-13
rs7601762	2	198529237	T	G	0.491305	1.00958	0.00128983	1.43049e-13
rs13427590	2	198516821	T	C	0.48942	1.00958	0.00128993	1.43324e-13
rs56858593	2	198494468	G	A	0.491915	1.00958	0.00128981	1.44758e-13
rs6063380	20	47881581	C	A	0.544194	1.00962	0.0012947	1.45213e-13
rs6728904	2	198492837	T	C	0.484596	1.00958	0.00129025	1.46232e-13
rs6063382	20	47889958	T	C	0.544866	1.00962	0.00129486	1.46335e-13
rs11690844	2	198515536	G	A	0.508466	0.990514	0.00128982	1.46944e-13
rs4911253	20	31352585	G	A	0.453793	1.00962	0.00129565	1.49255e-13
rs970551	2	198497709	T	C	0.491517	1.00957	0.00128982	1.50048e-13
rs3091427	20	47663382	G	A	0.594556	0.990347	0.00131333	1.52011e-13
rs6067034	20	47900164	G	A	0.45574	0.990487	0.00129472	1.55217e-13
rs970552	2	198497512	T	G	0.507386	0.990525	0.00128977	1.56383e-13
rs11696929	20	47658351	T	C	0.408627	1.00973	0.00131172	1.56952e-13
rs6063378	20	47866411	G	A	0.455922	0.99049	0.00129467	1.57618e-13
rs6125610	20	47904298	T	C	0.544567	1.0096	0.00129479	1.58104e-13
rs6122781	20	47903826	T	G	0.455496	0.990492	0.00129477	1.60246e-13
rs6066959	20	47676281	G	A	0.59533	0.990354	0.00131373	1.60375e-13
rs6067046	20	47924446	G	A	0.454071	0.99049	0.00129512	1.60591e-13
rs6774226	3	135802156	G	A	0.329859	1.01017	0.00137151	1.62448e-13
rs28489326	3	136634546	T	C	0.846383	0.986896	0.00178828	1.62715e-13
rs6067027	20	47857067	C	A	0.455999	0.990497	0.00129466	1.63702e-13
rs1043357	20	47731228	C	A	0.406819	1.00973	0.00131263	1.63944e-13
rs907237	4	152601146	T	G	0.514998	0.990531	0.00129021	1.65323e-13
rs11690205	2	198933948	T	C	0.526183	1.00957	0.00129141	1.65873e-13
rs10789856	11	111875773	T	C	0.352193	0.990095	0.00134998	1.66344e-13
rs4810909	20	47621372	G	A	0.403982	1.00974	0.00131409	1.66353e-13
rs13413470	2	198512849	G	A	0.507654	0.990536	0.00128978	1.67177e-13
rs6067025	20	47854020	T	C	0.45596	0.9905	0.00129467	1.6725e-13
rs6122773	20	47866656	G	A	0.456018	0.990501	0.00129465	1.68255e-13
rs6535809	4	152592933	G	A	0.484199	1.00956	0.00129028	1.70296e-13
rs2252259	20	47662823	T	G	0.40884	1.00971	0.00131162	1.71112e-13
rs6125612	20	47906558	G	A	0.544605	1.00959	0.0012948	1.72433e-13
rs4286272	2	198535678	T	C	0.480294	1.00956	0.00129064	1.72968e-13
rs7265500	20	47667056	T	C	0.408969	1.00971	0.00131156	1.73359e-13
rs3091497	20	47645427	T	G	0.595491	0.990367	0.00131382	1.7351e-13
rs17632	20	47713063	T	C	0.40933	1.00971	0.00131138	1.74146e-13
rs10432729	20	47758549	T	C	0.405845	1.00972	0.00131314	1.76145e-13
rs730543	20	47635715	G	A	0.408466	1.0097	0.0013118	1.82873e-13
rs2424903	20	31349315	T	C	0.402185	1.00973	0.0013155	1.84563e-13
rs7587251	2	198930197	T	G	0.470811	0.990538	0.00129184	1.84735e-13
rs700641	2	198599233	T	C	0.486965	1.00954	0.00129008	1.86692e-13
rs6125539	20	47703810	C	A	0.593819	0.990386	0.00131296	1.87261e-13
rs16866970	2	198511086	G	A	0.508082	0.990556	0.00128981	1.88008e-13
rs2840130	4	152600699	T	C	0.514648	0.990553	0.00129019	1.88578e-13
rs6125543	20	47714214	T	C	0.590164	0.990403	0.00131113	1.91162e-13
rs3091866	20	47648353	G	A	0.591691	0.990398	0.00131188	1.91425e-13
rs8115823	20	31358356	G	A	0.558627	0.990492	0.00129905	1.92053e-13
rs2426108	20	47656889	T	C	0.408472	1.00969	0.0013118	1.95063e-13
rs755589	20	47721385	G	A	0.593748	0.990395	0.00131292	1.97059e-13
rs7588831	2	198508016	G	A	0.49166	1.00953	0.00128982	1.98006e-13
rs9820513	3	136346292	G	A	0.683993	0.989858	0.00138695	1.98749e-13
rs11690491	2	198514924	T	C	0.492182	1.00952	0.00128979	1.99034e-13
rs6058869	20	31348750	T	C	0.401521	1.00972	0.00131586	1.99495e-13
rs6087420	20	31359391	G	A	0.558481	0.9905	0.001299	2.00512e-13
rs6125531	20	47675525	G	A	0.591202	0.990411	0.00131164	2.04807e-13
rs2295714	20	47739814	T	C	0.409761	1.00968	0.00131116	2.0491e-13
rs1065956	2	198616049	G	A	0.513691	0.990569	0.00129012	2.05392e-13
rs7587598	2	198842244	G	A	0.489483	1.00952	0.00128992	2.05668e-13
rs7587043	2	198841729	C	A	0.489491	1.00952	0.00128992	2.06427e-13
rs6125571	20	47769157	G	A	0.591269	0.990367	0.001318	2.07173e-13
rs11690149	2	198933804	T	C	0.525546	1.00953	0.00129132	2.08001e-13
rs34778847	20	47737958	C	A	0.410557	1.00967	0.00131078	2.08213e-13
rs11214081	11	111973023	T	C	0.35276	0.990139	0.00134954	2.08453e-13
rs10196961	2	198513930	G	A	0.508439	0.990421	0.00131075	2.09082e-13
rs3092039	20	47678770	G	A	0.590915	0.990416	0.0013115	2.09339e-13
rs11696870	20	47725607	G	A	0.409612	1.00967	0.00131124	2.09417e-13
rs1265564	12	111708458	C	A	0.4587	0.990541	0.00129456	2.11254e-13
rs71351958	20	47714370	T	C	0.590185	0.990422	0.00131114	2.12884e-13
rs6066968	20	47727341	G	A	0.409647	1.00967	0.00131122	2.13298e-13
rs1022687	20	47648854	T	C	0.591851	0.990417	0.00131196	2.14191e-13
rs2038509	20	47808070	G	A	0.592715	0.990415	0.0013124	2.16281e-13
rs6763239	3	136379751	G	A	0.315598	1.01023	0.00138744	2.16427e-13
rs2424906	20	31359109	T	C	0.557895	0.990515	0.00129882	2.17547e-13
rs2869715	20	47760000	T	C	0.591363	0.990421	0.00131173	2.17631e-13
rs6067037	20	47913578	G	A	0.455398	0.990544	0.0012948	2.17638e-13
rs28682370	3	136363064	T	C	0.682955	0.989884	0.00138573	2.1808e-13
rs7629905	3	136339689	T	C	0.683645	0.989879	0.00138654	2.18664e-13
rs7644346	3	136358487	T	C	0.316651	1.01022	0.0013862	2.1871e-13
rs6765239	3	136389317	T	C	0.683647	0.98988	0.00138655	2.20777e-13
rs13039993	20	47714291	G	A	0.409815	1.00966	0.00131114	2.24093e-13
rs3091529	20	47647068	G	A	0.408334	1.00967	0.00131187	2.25669e-13
rs1866664	2	198860428	T	C	0.508822	0.990587	0.00128984	2.26028e-13
rs9972882	17	37807698	C	A	0.737116	1.0108	0.00146483	2.27716e-13
rs6122747	20	47656787	G	A	0.407624	1.00967	0.00131222	2.28003e-13
rs10432730	20	47758719	G	A	0.59155	0.990429	0.00131182	2.28486e-13
rs6535810	4	152592953	T	C	0.485124	1.0095	0.00129021	2.29136e-13
rs755587	20	47720957	T	C	0.590698	0.990433	0.00131139	2.29154e-13
rs6772759	3	136371487	T	C	0.684023	0.989886	0.00138699	2.31166e-13
rs6063355	20	47726129	T	C	0.590601	0.990437	0.00131134	2.34609e-13
rs3092302	20	47654258	T	C	0.591639	0.990435	0.00131185	2.36887e-13
rs10432030	17	37397707	T	C	0.738327	1.0108	0.00146704	2.37785e-13
rs7626418	3	136411243	G	A	0.316479	1.01021	0.0013864	2.38139e-13
rs771018	2	198650259	G	A	0.51371	0.990595	0.00129012	2.39801e-13
rs6063352	20	47718594	T	C	0.590313	0.990442	0.0013112	2.40016e-13
rs6063353	20	47719810	G	A	0.590327	0.990443	0.00131121	2.40865e-13
rs34153877	3	136021052	C	A	0.81752	0.987843	0.0016701	2.41102e-13
rs11078912	17	37671490	G	A	0.736185	1.01077	0.00146317	2.42121e-13
rs4696277	4	152535271	T	C	0.507916	0.9906	0.0012898	2.42937e-13
rs7572733	2	198929806	T	C	0.525761	1.0095	0.00129135	2.44564e-13
rs3795081	20	47739193	G	A	0.590393	0.990447	0.00131124	2.47092e-13
rs12723322	1	60505965	T	G	0.853115	1.01342	0.00182156	2.47208e-13
rs6833368	4	152603177	G	A	0.48515	1.00949	0.0012902	2.47995e-13
rs13044900	20	47762700	G	A	0.593427	0.990437	0.00131276	2.48004e-13
rs13394871	2	198846337	G	A	0.509204	0.990603	0.00128985	2.48577e-13
rs6063354	20	47719949	T	C	0.59038	0.990448	0.00131123	2.48606e-13
rs6810860	4	152603164	T	C	0.514802	0.990601	0.0012902	2.4947e-13
rs28370972	3	136636685	T	C	0.848324	0.986932	0.00179763	2.53018e-13
rs6125547	20	47717405	T	C	0.594	0.990439	0.00131305	2.53866e-13
rs13433980	3	136350801	C	A	0.683356	0.98991	0.0013862	2.5542e-13
rs1866666	2	198940607	T	C	0.475167	0.990598	0.00129123	2.55787e-13
rs7571869	2	198841615	T	C	0.509609	0.990608	0.00128987	2.56514e-13
rs700640	2	198590886	T	C	0.486024	1.00948	0.00129015	2.57118e-13
rs9973400	2	198941578	T	C	0.472661	0.990597	0.00129157	2.57442e-13
rs700655	2	198643631	G	A	0.515472	0.990607	0.00129025	2.58133e-13
rs1366909	4	152588421	C	A	0.48599	1.00948	0.00129014	2.58842e-13
rs3795079	20	47739415	T	C	0.406436	1.00965	0.00131282	2.58908e-13
rs6066982	20	47763558	C	A	0.591535	0.990451	0.00131181	2.58963e-13
rs9845950	3	136356598	T	C	0.316846	1.01019	0.00138597	2.58991e-13
rs6066977	20	47755075	G	A	0.59218	0.990449	0.00131213	2.59118e-13
rs6840360	4	152604031	G	A	0.513995	0.990608	0.00129014	2.59292e-13
rs4850817	2	198795204	G	A	0.509928	0.99061	0.00128989	2.59742e-13
rs8079560	17	37497661	T	C	0.264447	0.989364	0.00146204	2.60033e-13
rs12936996	17	37665554	G	A	0.263046	0.989348	0.00146454	2.62327e-13
rs11696396	20	47753019	T	C	0.408409	1.00964	0.00131184	2.62495e-13
rs6849050	4	152599902	G	A	0.513919	0.990612	0.00129013	2.64511e-13
rs6535812	4	152599374	C	A	0.51396	0.990612	0.00129014	2.65233e-13
rs1105535	4	152605170	G	A	0.485376	1.00948	0.00129019	2.66258e-13
rs2424913	20	31374259	T	C	0.440887	1.00954	0.0012992	2.67036e-13
rs2869716	20	47779340	T	C	0.593073	0.990452	0.00131258	2.68146e-13
rs2007445	4	152600370	T	C	0.486091	1.00947	0.00129013	2.68212e-13
rs4696104	4	152600451	G	A	0.486103	1.00947	0.00129013	2.69089e-13
rs1105536	4	152605027	T	C	0.485415	1.00947	0.00129018	2.69242e-13
rs6066975	20	47750377	C	A	0.593832	0.990451	0.00131296	2.71587e-13
rs35062652	2	198927927	T	C	0.524599	1.00948	0.0012912	2.7323e-13
rs6063361	20	47757963	T	C	0.408432	1.00963	0.00131183	2.73692e-13
rs7225096	17	37664443	T	C	0.263565	0.989364	0.00146362	2.75265e-13
rs1007123	20	31345840	G	A	0.593646	0.990451	0.00131332	2.76137e-13
rs2278304	4	152593409	T	C	0.513958	0.99062	0.00129014	2.76813e-13
rs11078910	17	37671269	T	G	0.736278	1.01075	0.00146334	2.77095e-13
rs1855349	20	31357097	T	G	0.398071	1.00967	0.00131776	2.77725e-13
rs34473775	17	37396201	T	G	0.738369	1.01077	0.00146713	2.77785e-13
rs2273653	20	47770756	C	A	0.405612	1.00964	0.00131326	2.7886e-13
rs7272164	20	47766197	T	C	0.591806	0.990463	0.00131195	2.79079e-13
rs10177758	2	198858917	G	A	0.490918	1.00947	0.00128985	2.79265e-13
rs34957982	17	37647716	T	C	0.265123	0.989387	0.00146085	2.79656e-13
rs11696888	20	47753265	T	C	0.408607	1.00963	0.00131174	2.79734e-13
rs3818262	20	47741556	T	C	0.410429	1.00962	0.00131084	2.80462e-13
rs2338795	17	37399364	T	G	0.261725	0.989344	0.00146694	2.80994e-13
rs10028410	4	152606573	T	C	0.514211	0.990622	0.00129016	2.81272e-13
rs67654540	20	47721759	T	C	0.590603	0.990469	0.00131134	2.81276e-13
rs10432031	17	37397852	G	A	0.261861	0.989348	0.0014667	2.84036e-13
rs12952384	17	37669536	T	C	0.263718	0.989372	0.00146334	2.8432e-13
rs11078906	17	37662767	T	C	0.736252	1.01074	0.00146329	2.84524e-13
rs6019537	20	47543604	G	A	0.40547	1.00963	0.00131332	2.8542e-13
rs1007122	20	31346001	T	C	0.445311	1.00952	0.00129788	2.85484e-13
rs11078907	17	37662954	T	C	0.736504	1.01074	0.00146374	2.8694e-13
rs1518359	2	198847383	T	C	0.490184	1.00946	0.00128988	2.86972e-13
rs7503705	17	37669704	G	A	0.736343	1.01074	0.00146345	2.86981e-13
rs12940193	17	37652178	T	G	0.266678	0.989412	0.00145813	2.87047e-13
rs1108445	20	31127647	G	A	0.241756	1.01106	0.00150662	2.87619e-13
rs12472359	2	198587865	T	C	0.486167	1.00946	0.00129014	2.87986e-13
rs9869957	3	136395947	G	A	0.685127	0.989917	0.0013883	2.88114e-13
rs6818667	4	152598698	T	C	0.514012	0.990629	0.00129014	2.918e-13
rs10931797	2	198840793	T	C	0.490963	1.00946	0.00128984	2.925e-13
rs56131635	20	47774343	G	A	0.591085	0.990474	0.0013116	2.92588e-13
rs10891315	11	111933088	G	A	0.362329	0.990259	0.0013415	2.95241e-13
rs1401090	2	198808578	G	A	0.508175	0.990634	0.00128981	2.97766e-13
rs11692344	2	198795863	T	G	0.507811	0.990635	0.00128979	2.98783e-13
rs1065957	2	198616891	G	A	0.486284	1.00946	0.00129012	2.98897e-13
rs700648	2	198622636	T	C	0.486257	1.00945	0.00129012	3.00678e-13
rs10931796	2	198840661	G	A	0.490694	1.00945	0.00128986	3.00816e-13
rs12502055	4	152596668	G	A	0.514134	0.990635	0.00129015	3.03402e-13
rs8117492	20	47766929	T	C	0.408672	1.00961	0.00131171	3.06594e-13
rs1065953	2	198614612	T	C	0.486055	1.00945	0.00129014	3.07157e-13
rs11675025	2	198838315	G	A	0.509112	0.99064	0.00128985	3.08139e-13
rs770667	2	198613308	T	C	0.486286	1.00945	0.00129012	3.08205e-13
rs11699114	20	47792245	T	C	0.406627	1.00962	0.00131273	3.09183e-13
rs8067948	17	37477644	G	A	0.263819	0.98939	0.00146316	3.09847e-13
rs700650	2	198624285	G	A	0.513888	0.990639	0.00129013	3.10356e-13
rs8118105	20	47798664	T	C	0.591103	0.990486	0.0013116	3.13735e-13
rs700647	2	198612852	T	C	0.486087	1.00945	0.00129013	3.15826e-13
rs8066704	17	37477218	T	C	0.263793	0.989394	0.0014632	3.1642e-13
rs2075678	20	47701339	G	A	0.405704	1.00961	0.0013132	3.20118e-13
rs4375688	17	37399070	G	A	0.261952	0.989374	0.00146653	3.22581e-13
rs749982	4	152601353	G	A	0.487444	1.00944	0.00129004	3.22606e-13
rs10207433	2	198805930	T	G	0.491916	1.00944	0.0012898	3.24319e-13
rs751014	4	152601902	G	A	0.514005	0.990647	0.00129014	3.25436e-13
rs10493277	1	60506744	G	A	0.853632	1.01337	0.00182422	3.25963e-13
rs6832562	4	152602798	G	A	0.486147	1.00944	0.00129013	3.2623e-13
rs1583792	2	198900288	T	C	0.521184	1.00944	0.00129079	3.26866e-13
rs2018026	17	37659606	G	A	0.26356	0.989398	0.00146363	3.27351e-13
rs6757852	2	198530293	G	A	0.517213	0.990647	0.0012904	3.28497e-13
rs2880389	2	198801707	T	C	0.509691	0.990651	0.00128988	3.28553e-13
rs752314	17	37410700	T	C	0.737514	1.01073	0.00146555	3.28622e-13
rs7218484	17	37500304	G	A	0.736316	1.01071	0.0014634	3.30443e-13
rs35716445	20	47771274	G	A	0.591226	0.990495	0.00131166	3.3053e-13
rs1065949	2	198627055	G	A	0.513562	0.990651	0.00129011	3.31333e-13
rs11870631	17	37645129	T	C	0.736838	1.01072	0.00146433	3.32122e-13
rs12452682	17	37646589	T	C	0.263282	0.989398	0.00146412	3.3411e-13
rs1065955	2	198615531	T	C	0.513769	0.990654	0.00129012	3.37469e-13
rs700654	2	198643421	G	A	0.513584	0.990654	0.00129011	3.37788e-13
rs771015	2	198668294	G	A	0.506467	0.990657	0.00128975	3.38263e-13
rs6535811	4	152598992	T	C	0.485584	1.00943	0.00129017	3.3966e-13
rs2377667	20	31346925	G	A	0.40651	1.0096	0.00131325	3.4029e-13
rs4325601	17	37411429	G	A	0.262529	0.989393	0.00146547	3.4181e-13
rs6846114	4	152604558	T	C	0.486876	1.00943	0.00129008	3.41994e-13
rs771017	2	198660941	G	A	0.508015	0.990658	0.00128981	3.42324e-13
rs6817058	4	152603865	T	C	0.513051	0.990657	0.00129007	3.43508e-13
rs6012564	20	47541600	G	A	0.40538	1.0096	0.00131337	3.46751e-13
rs11078893	17	37396679	T	C	0.259937	0.989362	0.0014702	3.47341e-13
rs4795377	17	37669056	T	C	0.736422	1.0107	0.00146359	3.47345e-13
rs7220650	17	37487168	T	C	0.73539	1.01069	0.00146176	3.47751e-13
rs11868030	17	37650332	G	A	0.736574	1.01071	0.00146386	3.48062e-13
rs6503518	17	37660469	G	A	0.73629	1.0107	0.00146336	3.52077e-13
rs2338756	17	37419220	G	A	0.262762	0.989402	0.00146505	3.52577e-13
rs700649	2	198622752	G	A	0.513789	0.990662	0.00129012	3.53077e-13
rs6735214	2	198760507	T	C	0.49603	1.00942	0.00128969	3.53197e-13
rs1877187	4	152605621	G	A	0.51382	0.990663	0.00129013	3.55353e-13
rs6125577	20	47783095	T	C	0.591067	0.990509	0.00131158	3.56715e-13
rs3749562	4	152596540	T	C	0.508248	0.990666	0.00128981	3.56911e-13
rs34781888	1	60507555	G	A	0.146629	0.986835	0.00182288	3.58734e-13
rs700653	2	198637433	G	A	0.486125	1.00942	0.00129013	3.59805e-13
rs1607376	2	198827914	G	A	0.490548	1.00942	0.00128986	3.59882e-13
rs736650	11	111607051	G	A	0.662119	1.00996	0.0013633	3.59916e-13
rs35285898	17	37555872	C	A	0.262873	0.989409	0.00146485	3.62239e-13
rs11867312	17	37597748	T	C	0.737454	1.01071	0.00146543	3.62789e-13
rs771013	2	198625237	G	A	0.513419	0.990666	0.0012901	3.62851e-13
rs2424901	20	31344512	G	A	0.406499	1.00959	0.00131325	3.62872e-13
rs6119281	20	31346581	T	G	0.591919	0.990506	0.00131245	3.62945e-13
rs3749563	4	152596508	T	C	0.508343	0.990669	0.00128982	3.634e-13
rs9909064	17	37500434	T	G	0.262156	0.989401	0.00146614	3.64624e-13
rs4696283	4	152580516	G	A	0.485903	1.00942	0.00129015	3.65582e-13
rs4239222	17	37696235	T	G	0.737516	1.01071	0.00146557	3.65841e-13
rs11679040	2	198806829	T	C	0.509703	0.990669	0.00128988	3.65873e-13
rs588193	17	37440439	C	A	0.263584	0.98942	0.00146358	3.66657e-13
rs7223331	17	37482930	G	A	0.263904	0.989426	0.00146301	3.70486e-13
rs11078897	17	37415870	T	C	0.737345	1.0107	0.00146524	3.71281e-13
rs12995110	2	198789013	T	C	0.490769	1.00942	0.00128986	3.71509e-13
rs6834095	4	152603278	G	A	0.513993	0.99067	0.00129014	3.71653e-13
rs634365	17	37436966	T	C	0.736778	1.01069	0.00146422	3.73705e-13
rs7695162	4	152510541	G	A	0.509073	0.990674	0.00128985	3.74197e-13
rs2424899	20	31343543	C	A	0.40584	1.00959	0.00131359	3.74375e-13
rs585961	17	37444036	G	A	0.736662	1.01069	0.00146401	3.74735e-13
rs6823194	4	152604543	T	C	0.513032	0.990673	0.00129008	3.75613e-13
rs62074994	17	37418211	G	A	0.262721	0.989414	0.00146512	3.75736e-13
rs7215889	17	37407762	T	C	0.739395	1.01073	0.00146897	3.7678e-13
rs2196174	2	198905172	G	A	0.520632	1.00942	0.00129073	3.77455e-13
rs6125536	20	47699657	G	A	0.590938	0.990519	0.00131151	3.77474e-13
rs2061342	17	37405657	T	G	0.262367	0.989411	0.00146577	3.78775e-13
rs1579695	2	198900363	G	A	0.479338	0.990669	0.00129074	3.79044e-13
rs8069451	17	37504933	T	C	0.739113	1.01072	0.00146844	3.79813e-13
rs2338755	17	37419317	T	C	0.262772	0.989417	0.00146503	3.80585e-13
rs6838966	4	152603475	T	C	0.486149	1.00941	0.00129013	3.81211e-13
rs8081033	17	37506650	G	A	0.263656	0.98943	0.00146345	3.82941e-13
rs6535815	4	152609700	C	A	0.485872	1.00941	0.00129015	3.84209e-13
rs6535814	4	152609694	G	A	0.485928	1.00941	0.00129014	3.86519e-13
rs11078904	17	37650569	G	A	0.263671	0.989432	0.00146342	3.87368e-13
rs8079355	17	37473018	G	A	0.736	1.01068	0.00146284	3.87457e-13
rs6122763	20	47797653	G	A	0.591202	0.990523	0.00131165	3.87472e-13
rs12948906	17	37644854	T	C	0.736404	1.01068	0.00146356	3.91567e-13
rs6839074	4	152603357	G	A	0.513593	0.99068	0.00129011	3.9202e-13
rs1850633	2	198829582	T	G	0.508908	0.990683	0.00128984	3.94457e-13
rs12734364	1	60510000	T	C	0.145394	0.986814	0.00182928	3.98398e-13
rs7501488	17	37576417	T	G	0.262136	0.989418	0.00146617	3.9978e-13
rs8079590	17	37426201	T	C	0.263075	0.989432	0.00146448	4.02713e-13
rs6845944	4	152604520	T	C	0.486994	1.0094	0.00129008	4.02733e-13
rs4795364	17	37576546	G	A	0.262349	0.989423	0.00146579	4.03034e-13
rs2100651	17	37402280	C	A	0.260244	0.989395	0.00146963	4.03317e-13
rs4795360	17	37573445	T	C	0.262658	0.989427	0.00146524	4.03372e-13
rs4511574	17	37532916	T	C	0.263084	0.989434	0.00146447	4.06268e-13
rs4911107	20	31374991	G	A	0.601313	0.990491	0.00131741	4.10019e-13
rs2196172	2	198889893	T	G	0.48436	0.990687	0.00129026	4.10416e-13
rs4410288	2	198819824	T	C	0.4905	1.0094	0.00128987	4.11142e-13
rs7558450	2	198837766	T	C	0.491385	1.0094	0.00128982	4.1247e-13
rs4850816	2	198789765	C	A	0.490705	1.0094	0.00128986	4.12561e-13
rs6788346	3	136319965	G	A	0.682885	0.990003	0.00138565	4.13742e-13
rs2168785	17	37407135	T	C	0.738373	1.01069	0.00146711	4.13973e-13
rs583980	17	37449171	G	A	0.263639	0.989445	0.00146348	4.15782e-13
rs11650081	17	37575769	T	G	0.26238	0.98943	0.00146573	4.16415e-13
rs2024073	17	37471330	T	G	0.736507	1.01067	0.00146374	4.17248e-13
rs4795359	17	37573146	T	C	0.737829	1.01069	0.00146611	4.17514e-13
rs7208274	17	37513796	T	C	0.263489	0.989446	0.00146374	4.20491e-13
rs2061338	17	37421767	T	C	0.262958	0.989439	0.00146469	4.20493e-13
rs9905432	17	37555918	C	A	0.73685	1.01067	0.00146435	4.21682e-13
rs700659	2	198659923	T	C	0.507094	0.990696	0.00128977	4.24543e-13
rs998382	20	31384136	G	A	0.39931	1.00959	0.00131707	4.31333e-13
rs12452509	17	37574722	G	A	0.262394	0.989437	0.00146571	4.31649e-13
rs12150493	17	37586154	T	C	0.262702	0.989441	0.00146515	4.32452e-13
rs10491129	17	37461643	T	G	0.736047	1.01065	0.00146292	4.33221e-13
rs11869323	17	37518499	T	C	0.263517	0.989453	0.00146369	4.34698e-13
rs9881078	3	136456191	G	A	0.316169	1.0101	0.00138676	4.3618e-13
rs8072351	17	37582677	T	G	0.737588	1.01067	0.00146567	4.37677e-13
rs1105534	4	152605312	C	A	0.513703	0.990699	0.00129012	4.38216e-13
rs3964723	17	37403979	T	C	0.73971	1.0107	0.00146954	4.39576e-13
rs771016	2	198665520	T	C	0.493207	1.00938	0.00128976	4.40376e-13
rs6066978	20	47755742	T	C	0.40837	1.00955	0.00131186	4.42337e-13
rs4696105	4	152606702	T	G	0.513117	0.990701	0.00129008	4.42487e-13
rs6503515	17	37606433	T	G	0.736879	1.01066	0.0014644	4.4291e-13
rs9894586	17	37505421	T	C	0.26381	0.98946	0.00146317	4.43021e-13
rs79186842	20	47689036	G	A	0.133715	0.986375	0.00189462	4.4632e-13
rs10891293	11	111670980	G	A	0.668056	1.01001	0.0013759	4.49904e-13
rs33933929	17	37426441	C	A	0.7367	1.01066	0.00146408	4.50016e-13
rs650106	17	37451559	G	A	0.263646	0.989461	0.00146346	4.5033e-13
rs751012	4	152602247	C	A	0.485712	1.00938	0.00129016	4.5171e-13
rs600010	17	37433517	T	C	0.263561	0.989461	0.00146362	4.52034e-13
rs938929	2	198780860	G	A	0.50854	0.990707	0.00128983	4.54482e-13
rs4696285	4	152605449	G	A	0.486209	1.00938	0.00129012	4.54577e-13
rs7212715	17	37607904	T	C	0.736573	1.01065	0.00146386	4.57771e-13
rs11214005	11	111670858	C	A	0.331617	0.990137	0.00136964	4.59509e-13
rs6503517	17	37649687	G	A	0.260727	0.989428	0.00146874	4.60084e-13
rs7218670	17	37500424	G	A	0.736103	1.01072	0.00147403	4.6057e-13
rs10192466	2	198738019	G	A	0.506779	0.99071	0.00128976	4.61219e-13
rs11868029	17	37650304	G	A	0.737904	1.01067	0.00146625	4.61456e-13
rs6823002	4	152604467	T	G	0.514074	0.990708	0.00129015	4.63398e-13
rs6799699	3	136458866	T	C	0.316059	1.01009	0.00138689	4.63661e-13
rs7667197	4	152613952	G	A	0.515098	0.990708	0.00129022	4.63789e-13
rs1467417	20	47533655	T	C	0.364311	1.00974	0.00133992	4.63853e-13
rs57399933	17	37551189	G	A	0.262463	0.989452	0.00146558	4.64482e-13
rs10445305	17	37589364	G	A	0.262987	0.989459	0.00146464	4.64504e-13
rs1518364	2	198809975	G	A	0.508651	0.990712	0.00128983	4.67026e-13
rs2060489	2	198752286	T	C	0.491223	1.00938	0.00128985	4.67361e-13
rs11698902	20	47774166	G	A	0.408183	1.00954	0.00131196	4.6821e-13
rs2424895	20	31335978	T	C	0.549901	0.990664	0.00129656	4.68637e-13
rs1518366	2	198809196	G	A	0.508554	0.990713	0.00128982	4.68932e-13
rs34363096	17	37594294	G	A	0.262891	0.98946	0.00146481	4.69144e-13
rs620686	17	37453617	G	A	0.263673	0.98947	0.00146342	4.7017e-13
rs11869109	17	37518205	T	G	0.263668	0.989471	0.00146343	4.72672e-13
rs34627893	17	37570737	T	C	0.737648	1.01066	0.00146579	4.7433e-13
rs9944411	17	37483599	T	C	0.737401	1.01065	0.00146534	4.7507e-13
rs8065879	17	37515978	G	A	0.73652	1.01064	0.00146376	4.76762e-13
rs1872240	3	136503896	T	C	0.314215	1.0101	0.00138909	4.7758e-13
rs11869259	17	37518141	C	A	0.736316	1.01064	0.0014634	4.78566e-13
rs12943928	17	37611330	G	A	0.2636	0.989473	0.00146355	4.79506e-13
rs8077104	17	37530510	G	A	0.262996	0.989465	0.00146463	4.7967e-13
rs11656287	17	37432683	G	A	0.263268	0.98947	0.00146414	4.81655e-13
rs4795355	17	37427382	T	C	0.736688	1.01064	0.00146406	4.83904e-13
rs10019048	4	152603615	T	C	0.514429	0.990716	0.00129017	4.84347e-13
rs11078898	17	37536480	G	A	0.263006	0.989467	0.00146461	4.84691e-13
rs9892055	17	37510402	T	C	0.263726	0.989477	0.00146332	4.85016e-13
rs1105078	2	198807885	T	C	0.49128	1.00937	0.00128983	4.8581e-13
rs8081780	17	37649507	T	C	0.73602	1.01063	0.00146287	4.88138e-13
rs10189897	2	198813410	G	A	0.491225	1.00937	0.00128983	4.90204e-13
rs7405667	17	37580203	T	C	0.262537	0.989464	0.00146545	4.90647e-13
rs11651089	17	37589061	T	G	0.262876	0.989469	0.00146484	4.92162e-13
rs1966915	17	37425262	C	A	0.737023	1.01064	0.00146466	4.92601e-13
rs1966916	17	37425238	T	G	0.263009	0.989472	0.0014646	4.97051e-13
rs10445306	17	37591422	G	A	0.73701	1.01064	0.00146464	4.97134e-13
rs10206714	2	198906481	T	C	0.520804	1.00942	0.00129697	4.98313e-13
rs2424907	20	31359819	T	C	0.444682	1.00942	0.00129805	4.99343e-13
rs11657899	17	37626963	G	A	0.261257	0.989451	0.00146777	5.00318e-13
rs4410117	17	37588727	G	A	0.263025	0.989474	0.00146457	5.01114e-13
rs9904334	17	37468336	G	A	0.736156	1.01063	0.00146311	5.01442e-13
rs1914690	2	198809368	G	A	0.508702	0.990724	0.00128983	5.01659e-13
rs11650146	17	37598110	C	A	0.263001	0.989475	0.00146462	5.0282e-13
rs7359658	17	37503204	T	C	0.737574	1.01064	0.00146565	5.06504e-13
rs12947600	17	37628760	T	C	0.738213	1.01065	0.00146681	5.07151e-13
rs6503507	17	37525274	T	C	0.263236	0.989479	0.0014642	5.07232e-13
rs755500	17	37409865	G	A	0.26094	0.98945	0.00146835	5.07311e-13
rs11659010	17	37601117	G	A	0.73682	1.01063	0.0014643	5.08593e-13
rs12942360	17	37648150	T	G	0.736989	1.01063	0.0014646	5.09202e-13
rs6823421	4	152604719	T	C	0.514264	0.990725	0.00129016	5.09368e-13
rs10819462	9	131862730	T	C	0.68922	1.01011	0.00139334	5.1071e-13
rs993419	20	31381229	G	A	0.559455	0.99066	0.00129931	5.11773e-13
rs10007167	4	152603655	T	C	0.485495	1.00936	0.00129018	5.12396e-13
rs602282	17	37433021	T	C	0.735677	1.01062	0.00146226	5.12494e-13
rs8070695	17	37478062	G	A	0.735502	1.01061	0.00146195	5.15476e-13
rs6063351	20	47707944	T	C	0.423661	1.00947	0.00130494	5.15734e-13
rs644173	17	37430519	T	C	0.264519	0.989499	0.00146191	5.16093e-13
rs1896883	4	152595373	G	A	0.49127	1.00936	0.00128984	5.16132e-13
rs2424915	20	31378448	T	C	0.440599	1.00942	0.00129929	5.22585e-13
rs801426	17	37441109	G	A	0.736742	1.01063	0.00146416	5.23551e-13
rs34841991	20	47746974	T	C	0.771251	1.01114	0.00153518	5.24138e-13
rs2338797	17	37548241	G	A	0.737513	1.01063	0.00146554	5.2819e-13
rs6823423	4	152604723	T	C	0.514634	0.990733	0.00129019	5.35734e-13
rs13341996	17	37536862	T	C	0.263158	0.989489	0.00146434	5.36614e-13
rs10497811	2	198902909	C	A	0.519504	1.00936	0.00129062	5.39169e-13
rs9908760	17	37499059	T	C	0.737527	1.01063	0.00146556	5.4384e-13
rs12950666	17	37622517	T	C	0.737116	1.01062	0.00146484	5.45191e-13
rs1529330	11	111652323	T	C	0.661817	1.00993	0.00136956	5.48467e-13
rs6753450	2	198735031	T	C	0.49296	1.00935	0.00128977	5.48943e-13
rs4795356	17	37535631	T	C	0.26316	0.989494	0.00146433	5.4965e-13
rs10169453	2	198835212	T	C	0.508663	0.990742	0.00128983	5.55284e-13
rs1878732	2	198809545	G	A	0.508306	0.990743	0.00128981	5.56264e-13
rs2889703	20	31379184	C	A	0.559281	0.990675	0.00129925	5.56465e-13
rs67031482	2	198911166	T	C	0.520631	1.00935	0.00129073	5.56744e-13
rs7219294	17	37624911	G	A	0.738859	1.01064	0.00146798	5.57437e-13
rs36064019	17	37581805	T	C	0.737173	1.01062	0.00146493	5.61387e-13
rs1595823	2	198891799	T	C	0.511741	1.00934	0.00128999	5.65928e-13
rs35497503	17	37620627	T	C	0.737368	1.01062	0.00146529	5.66524e-13
rs9896913	17	37537348	G	A	0.263233	0.989502	0.0014642	5.69063e-13
rs4390625	17	37620347	G	A	0.737211	1.01061	0.00146501	5.70217e-13
rs10221223	17	37489100	T	G	0.737795	1.01062	0.00146605	5.71712e-13
rs700691	2	198727852	G	A	0.493362	1.00934	0.00128976	5.7369e-13
rs7210488	17	37539819	T	G	0.737607	1.01062	0.00146571	5.74752e-13
rs7223896	17	37625184	T	C	0.261824	0.989486	0.00146674	5.74782e-13
rs68178216	17	37526241	C	A	0.26142	0.989481	0.00146747	5.75215e-13
rs62077463	17	37651940	T	C	0.73601	1.0106	0.00146286	5.75932e-13
rs801419	17	37466327	G	A	0.262601	0.989498	0.00146533	5.79807e-13
rs677888	17	37461018	T	G	0.755867	1.01087	0.00150107	5.84106e-13
rs12948560	17	37570986	G	A	0.738629	1.01063	0.00146756	5.84176e-13
rs62075056	17	37622794	G	A	0.262788	0.989502	0.00146501	5.85671e-13
rs17027798	4	152597540	G	A	0.491525	1.00933	0.00128982	5.86221e-13
rs587343	17	37440603	T	C	0.261709	0.989489	0.00146694	5.89271e-13
rs8119308	20	47535109	T	C	0.498064	1.00933	0.00128965	5.90726e-13
rs35667594	17	37571927	G	A	0.262582	0.989501	0.00146537	5.90947e-13
rs9898170	17	37510092	T	C	0.737706	1.01061	0.00146589	5.91038e-13
rs6434946	2	198798497	G	A	0.491167	1.00933	0.00128983	5.91231e-13
rs6125540	20	47704039	T	C	0.423706	1.00944	0.00130492	5.93559e-13
rs1003521	20	31366598	T	C	0.59722	0.99053	0.00132153	6.02048e-13
rs1978888	2	198889245	T	C	0.488227	0.990756	0.00128999	6.0563e-13
rs12947620	17	37605364	T	C	0.263361	0.989516	0.00146397	6.0566e-13
rs1518360	2	198815303	T	C	0.491099	1.00933	0.00128984	6.11398e-13
rs700665	2	198673379	C	A	0.493406	1.00933	0.00128976	6.11575e-13
rs2139049	2	198887660	G	A	0.488222	0.990758	0.00128999	6.11745e-13
rs10891310	11	111892059	C	A	0.370578	0.990437	0.00133514	6.15162e-13
rs700689	2	198726649	G	A	0.493609	1.00933	0.00128975	6.17473e-13
rs11681663	2	198882952	G	A	0.488116	0.990761	0.00129	6.22277e-13
rs1401093	2	198779839	T	C	0.507294	0.990763	0.00128978	6.23137e-13
rs8068427	17	37511517	G	A	0.737759	1.0106	0.00146598	6.25786e-13
rs6734096	2	198756459	T	G	0.506981	0.990765	0.00128977	6.32644e-13
rs67748055	2	198911426	G	A	0.479389	0.990758	0.00129073	6.32676e-13
rs683948	17	37447448	T	C	0.73823	1.01061	0.00146683	6.33579e-13
rs700669	2	198684467	G	A	0.506535	0.990767	0.00128975	6.37418e-13
rs2196171	2	198889807	T	G	0.488111	0.990765	0.00129	6.3937e-13
rs1318867	2	198880481	C	A	0.501117	0.990768	0.00128965	6.4036e-13
rs602688	17	37439496	T	C	0.736256	1.01058	0.00146329	6.40848e-13
rs6503502	17	37501855	G	A	0.263897	0.989534	0.00146302	6.41597e-13
rs34692727	2	198883513	T	C	0.511718	1.00932	0.00128999	6.44538e-13
rs13011918	2	198779083	T	C	0.492913	1.00932	0.00128977	6.47195e-13
rs8076494	17	37516722	T	C	0.737506	1.01059	0.00146553	6.47264e-13
rs700693	2	198730015	G	A	0.494268	1.00932	0.00128973	6.47451e-13
rs8081220	17	37473157	C	A	0.262734	0.989522	0.0014651	6.49203e-13
rs35112839	17	37613884	G	A	0.738377	1.0106	0.0014671	6.5392e-13
rs12939831	17	37570373	G	A	0.738283	1.0106	0.00146693	6.55879e-13
rs6019525	20	47533956	T	C	0.501934	0.990773	0.00128965	6.56892e-13
rs10048735	2	198742525	T	C	0.492937	1.00931	0.00128977	6.58506e-13
rs12937703	17	37571963	G	A	0.26066	0.989499	0.00146885	6.63086e-13
rs6503503	17	37514373	G	A	0.737478	1.01059	0.00146548	6.64226e-13
rs10184227	2	198894305	T	C	0.511598	1.00931	0.00128998	6.64989e-13
rs9288281	2	198744366	G	A	0.507484	0.990774	0.00128979	6.6544e-13
rs7223438	17	37521355	T	C	0.737878	1.01059	0.0014662	6.65895e-13
rs3919716	4	152456387	G	A	0.504235	1.00931	0.00128971	6.74179e-13
rs638201	17	37450666	T	C	0.737002	1.01058	0.00146462	6.74969e-13
rs7439465	4	152594814	T	C	0.508303	0.990777	0.00128981	6.77273e-13
rs9913320	17	37468598	T	C	0.737552	1.01058	0.00146561	6.79862e-13
rs4795362	17	37573516	G	A	0.738299	1.01059	0.00146696	6.86136e-13
rs6019520	20	47531888	G	A	0.501611	0.990781	0.00128965	6.88542e-13
rs1025549	2	198881183	G	A	0.48826	0.990779	0.00128999	6.91451e-13
rs6019519	20	47531606	T	C	0.363073	1.00968	0.0013409	6.916e-13
rs4795357	17	37569551	T	C	0.261217	0.989515	0.00146784	6.91648e-13
rs1607373	2	198800532	G	A	0.509354	0.990781	0.00128986	6.94857e-13
rs4794810	17	37603774	T	C	0.263545	0.989547	0.00146364	7.00883e-13
rs1977121	20	47532167	G	A	0.501708	0.990785	0.00128965	7.03485e-13
rs6019521	20	47532953	T	C	0.50196	0.990785	0.00128965	7.0579e-13
rs4810896	20	47535298	C	A	0.636278	0.990426	0.00134039	7.11505e-13
rs6087999	20	31363774	G	A	0.402303	1.00949	0.00131543	7.11994e-13
rs4571	4	152592191	T	C	0.507198	0.990786	0.00128978	7.12592e-13
rs11078900	17	37614641	T	C	0.738156	1.01058	0.0014667	7.14007e-13
rs34432983	17	37553168	T	C	0.73789	1.01058	0.00146622	7.14197e-13
rs6012562	20	47535261	T	G	0.502719	0.990788	0.00128966	7.15741e-13
rs6738825	2	198896895	G	A	0.511857	1.0093	0.00129	7.1752e-13
rs2117339	2	198915734	T	C	0.519703	1.0093	0.00129064	7.20835e-13
rs1883729	20	31363193	G	A	0.597171	0.990608	0.00131515	7.24184e-13
rs1977122	20	47532198	G	A	0.501681	0.990791	0.00128965	7.30798e-13
rs6019518	20	47531245	G	A	0.501952	0.990792	0.00128965	7.32432e-13
rs9712275	2	198907143	T	C	0.528243	1.00931	0.0012917	7.36655e-13
rs1333469	20	31361249	T	C	0.402917	1.00948	0.00131511	7.40575e-13
rs6058883	20	31365719	T	C	0.555246	0.990735	0.00129803	7.426e-13
rs13037209	20	47930229	T	C	0.130218	0.986354	0.00191603	7.42873e-13
rs113569895	17	37513354	T	C	0.736391	1.01055	0.00146353	7.46138e-13
rs12600625	17	37552781	G	A	0.73853	1.01058	0.00146738	7.4742e-13
rs10491128	17	37551988	G	A	0.738422	1.01057	0.00146718	7.51117e-13
rs6734561	2	198725076	T	C	0.493299	1.00929	0.00128976	7.53519e-13
rs10196612	2	198894139	T	C	0.488258	0.990795	0.00128999	7.57084e-13
rs7546066	1	60524673	G	A	0.154842	0.987307	0.00178247	7.69136e-13
rs34597616	17	37552989	G	A	0.737314	1.01056	0.00146519	7.69788e-13
rs9894864	17	37507443	G	A	0.738237	1.01057	0.00146684	7.70966e-13
rs2424909	20	31361861	T	C	0.597017	0.990624	0.00131507	7.87438e-13
rs10445307	17	37623466	G	A	0.738309	1.01056	0.00146698	7.94326e-13
rs1401094	2	198779849	T	C	0.506863	0.990805	0.00128976	7.94485e-13
rs4696291	4	152631637	G	A	0.51478	0.990804	0.0012902	8.02081e-13
rs10497813	2	198914072	T	G	0.51993	1.00928	0.00129066	8.09183e-13
rs7208714	17	37543792	G	A	0.261567	0.989551	0.0014672	8.1005e-13
rs3749561	4	152610117	T	C	0.515967	0.990806	0.00129029	8.16154e-13
rs35379138	1	60516902	T	C	0.844589	1.01282	0.00177981	8.22983e-13
rs2338798	17	37547269	T	C	0.737254	1.01054	0.00146507	8.32703e-13
rs12938268	17	37572139	G	A	0.261224	0.989554	0.00146783	8.43619e-13
rs6771713	3	136450593	T	C	0.316163	1.01008	0.00140215	8.4443e-13
rs7218074	17	37542342	C	A	0.261646	0.98956	0.00146706	8.46275e-13
rs57862683	2	198747537	G	A	0.516848	1.00927	0.00129038	8.51018e-13
rs4810894	20	47532999	G	A	0.636223	0.99046	0.00134034	8.55678e-13
rs10166845	2	198896071	G	A	0.511953	1.00927	0.00129	8.62135e-13
rs3792691	4	152635803	G	A	0.485094	1.00927	0.00129021	8.64244e-13
rs34929358	20	47616142	G	A	0.865693	1.01361	0.0018911	8.65446e-13
rs8076546	17	37555403	G	A	0.737162	1.01057	0.00147196	8.94984e-13
rs11889326	2	198899275	C	A	0.51194	1.00926	0.00129	8.9593e-13
rs61803772	1	60515064	T	C	0.155159	0.987354	0.001781	8.96275e-13
rs1003522	20	31368560	T	C	0.555502	0.990769	0.00129811	9.06362e-13
rs55722796	17	37612086	T	C	0.737778	1.01053	0.00146602	9.13415e-13
rs906549	2	41653824	T	C	0.643613	1.00966	0.00134638	9.13579e-13
rs2424921	20	31385814	T	C	0.444634	1.00931	0.00129807	9.20721e-13
rs73293051	17	37535336	T	C	0.738669	1.01053	0.00146763	9.29703e-13
rs2075679	20	47701589	T	C	0.576837	0.990725	0.00130514	9.33532e-13
rs12223294	11	111703519	G	A	0.332427	0.990275	0.0013688	9.36015e-13
rs113825099	17	37553136	G	A	0.738904	1.01054	0.00146805	9.36658e-13
rs12948381	17	37571925	T	C	0.261894	0.989586	0.00146661	9.46857e-13
rs7219014	17	37624790	G	A	0.739409	1.01054	0.00146898	9.48088e-13
rs6019516	20	47530150	T	C	0.636343	0.990479	0.00134044	9.52462e-13
rs10497809	2	198825668	G	A	0.509505	0.990837	0.00128987	9.59145e-13
rs6095359	20	47530037	T	C	0.363689	1.00961	0.00134041	9.6356e-13
rs10776524	4	152602585	G	A	0.511036	0.990838	0.00128995	9.64459e-13
rs12748839	1	60517982	C	A	0.155448	0.987383	0.00177964	9.69378e-13
rs4911260	20	31376490	T	C	0.555274	0.990782	0.00129804	9.73179e-13
rs6119946	20	31329704	G	A	0.577703	0.990727	0.00130596	9.76543e-13
rs2424914	20	31374520	G	A	0.444838	1.0093	0.00129801	9.81849e-13
rs10502149	11	111707386	T	C	0.667561	1.00986	0.00137538	9.97023e-13
rs9747342	17	37474196	T	C	0.262884	0.989609	0.00146483	9.99402e-13
rs11214014	11	111710307	G	A	0.668101	1.00986	0.00137594	1.0074e-12
rs7137828	12	111932800	T	C	0.502716	1.00924	0.00128967	1.00833e-12
rs66890203	3	136153545	T	G	0.870851	0.986387	0.00192277	1.01516e-12
rs11189513	10	99969568	G	A	0.316054	0.990165	0.0013869	1.02883e-12
rs6066909	20	47529913	T	C	0.636408	0.990494	0.00134049	1.03765e-12
rs293566	20	31097877	T	C	0.659015	0.990355	0.00136078	1.06305e-12
rs1648390	11	111720072	C	A	0.666097	1.00978	0.00136728	1.0665e-12
rs2424920	20	31385452	T	C	0.555302	0.990801	0.00129805	1.07983e-12
rs3184504	12	111884608	T	C	0.49638	0.990862	0.00128968	1.09198e-12
rs113414512	17	37535298	T	C	0.263149	0.989631	0.00146435	1.09653e-12
rs10502151	11	111724133	T	C	0.332259	0.990303	0.00136897	1.09685e-12
rs2338801	17	37490780	T	G	0.263902	0.989642	0.00146301	1.10382e-12
rs12725061	1	60529854	T	G	0.844706	1.01275	0.00178036	1.10679e-12
rs59710765	11	111710099	G	A	0.667822	1.00984	0.00137565	1.11098e-12
rs910083	20	31378690	C	A	0.443725	1.00928	0.00129833	1.12207e-12
rs6841204	4	152598603	T	C	0.485879	1.00932	0.00130445	1.13104e-12
rs2007211	11	111729950	T	C	0.33217	0.990312	0.00136907	1.1512e-12
rs7212868	17	37608052	C	A	0.287283	0.989918	0.00142505	1.15734e-12
rs906551	2	41654363	T	C	0.355505	0.990468	0.00134713	1.16281e-12
rs1569686	20	31367079	T	G	0.40299	1.00939	0.00131507	1.17669e-12
rs1040554	20	31380073	T	C	0.437923	1.00928	0.00130014	1.18128e-12
rs597808	12	111973358	G	A	0.502313	1.00921	0.00128965	1.18258e-12
rs6012555	20	47527742	C	A	0.636419	0.990522	0.0013405	1.20692e-12
rs6058892	20	31388461	T	C	0.444143	1.00926	0.00129822	1.23231e-12
rs10786390	10	99893543	T	C	0.316749	0.990205	0.00138609	1.23486e-12
rs1355413	4	152633667	T	C	0.48475	1.0092	0.00129024	1.26615e-12
rs7568544	2	41647394	T	C	0.353679	0.990473	0.0013487	1.27031e-12
rs700679	2	198706916	T	C	0.493913	1.0092	0.00128974	1.27326e-12
rs653178	12	112007756	T	C	0.502261	1.00919	0.00128965	1.27697e-12
rs10502150	11	111707797	T	C	0.667213	1.0098	0.00137502	1.29051e-12
rs1508120	2	41643650	C	A	0.645387	1.00961	0.0013479	1.29458e-12
rs6742782	2	198755021	C	A	0.491488	1.00919	0.00128983	1.29725e-12
rs10883053	10	99972123	T	G	0.683991	1.00989	0.00138695	1.29999e-12
rs1997851	20	47526493	T	G	0.363552	1.00955	0.00134052	1.33109e-12
rs6141746	20	31118268	T	C	0.227432	1.01097	0.00153884	1.34749e-12
rs6535821	4	152678974	T	C	0.51623	0.990897	0.00129032	1.37227e-12
rs7680604	4	152469917	T	C	0.494299	1.00918	0.00128974	1.37622e-12
rs6058891	20	31386347	T	C	0.554945	0.990845	0.00129794	1.38126e-12
rs2303866	4	152640387	T	C	0.48471	1.00918	0.00129024	1.40101e-12
rs1040553	20	31380072	T	G	0.437564	1.00925	0.00130026	1.42144e-12
rs10786397	10	99906782	G	A	0.316824	0.990233	0.001386	1.42502e-12
rs6544421	2	41660965	T	C	0.627627	1.00949	0.00133382	1.44029e-12
rs11684176	2	198954774	T	C	0.488562	1.00917	0.00128998	1.44503e-12
rs4911238	20	31122639	T	C	0.227381	1.01095	0.00153896	1.45384e-12
rs1440089	2	198944947	T	C	0.499795	1.00917	0.00128964	1.46776e-12
rs6095357	20	47523865	C	A	0.636544	0.990564	0.0013406	1.52967e-12
rs35837273	3	135878634	T	C	0.83951	0.987654	0.00175677	1.53642e-12
rs8067302	17	37480790	G	A	0.733833	1.01037	0.00145902	1.53905e-12
rs2095365	10	99910033	T	C	0.316243	0.990244	0.00138668	1.55012e-12
rs55696134	2	198821569	G	A	0.482232	1.00926	0.00130476	1.57088e-12
rs879829	20	31114479	G	A	0.772596	0.989184	0.0015389	1.58421e-12
rs10786400	10	99926859	G	A	0.315861	0.990249	0.00138713	1.61382e-12
rs4696257	4	152291689	G	A	0.556391	1.00921	0.00129794	1.61952e-12
rs10199543	2	41648596	C	A	0.645963	1.00957	0.00134838	1.6296e-12
rs12617143	2	41651141	T	C	0.644722	1.00956	0.00134732	1.63402e-12
rs61897178	11	111741469	T	C	0.332485	0.99038	0.00136874	1.63668e-12
rs10883050	10	99943568	T	C	0.315994	0.990253	0.00138697	1.64189e-12
rs6434942	2	198756688	G	A	0.500295	0.990937	0.00128965	1.67084e-12
rs4795369	17	37609120	G	A	0.286778	0.989986	0.0014258	1.68215e-12
rs4952464	2	41646813	G	A	0.354472	0.990531	0.00134801	1.6878e-12
rs1911701	2	41651732	T	C	0.354947	0.990535	0.0013476	1.70384e-12
rs2424922	20	31386449	T	C	0.55533	0.990882	0.00129806	1.70757e-12
rs10883049	10	99942922	G	A	0.684183	1.00984	0.00138718	1.71079e-12
rs4281426	10	99884428	C	A	0.683522	1.00983	0.0013864	1.71764e-12
rs10736123	10	99925154	G	A	0.68404	1.00983	0.00138701	1.72449e-12
rs1157103	2	41659303	T	C	0.64617	1.00956	0.00134855	1.73353e-12
rs4795376	17	37669043	T	C	0.267032	0.989773	0.00145752	1.75356e-12
rs906548	2	41653695	T	C	0.643254	1.00953	0.00134608	1.79129e-12
rs12616506	2	41650940	G	A	0.354601	0.990546	0.0013479	1.82694e-12
rs35842399	1	60534247	T	C	0.154899	0.987519	0.00178221	1.82787e-12
rs11189503	10	99935945	C	A	0.315798	0.990273	0.0013872	1.8335e-12
rs66526545	2	41660810	T	C	0.372218	0.990645	0.00133393	1.84004e-12
rs61803816	1	60554730	T	G	0.842979	1.01257	0.00177235	1.84506e-12
rs872037	2	41641357	C	A	0.64635	1.00955	0.00134873	1.85915e-12
rs733852	20	31111094	T	G	0.22726	1.0109	0.00153925	1.86307e-12
rs1508122	2	41647688	G	A	0.64605	1.00954	0.00134847	1.86574e-12
rs2424928	20	31388636	T	C	0.55527	0.990899	0.00129804	1.87029e-12
rs10891295	11	111734844	T	C	0.32923	0.990381	0.00137216	1.87187e-12
rs6544422	2	41661278	G	A	0.628501	1.00944	0.00133446	1.91084e-12
rs6058893	20	31392777	T	C	0.401986	1.00931	0.00131561	1.91793e-12
rs4911237	20	31122344	T	C	0.228158	1.01088	0.00153711	1.92863e-12
rs11078896	17	37415544	T	C	0.734355	1.01033	0.00145993	1.92925e-12
rs6019482	20	47495560	T	C	0.155465	0.987551	0.00177956	1.93095e-12
rs2064350	20	31390533	T	C	0.554736	0.990907	0.00129788	1.94477e-12
rs9651448	10	99948489	G	A	0.684152	1.00981	0.00138714	1.95128e-12
rs1396141	2	41673745	T	C	0.627242	1.00943	0.00133354	1.96939e-12
rs4911261	20	31391360	G	A	0.445175	1.00917	0.00129791	1.9878e-12
rs4952364	2	41641558	C	A	0.646481	1.00953	0.00134884	1.99021e-12
rs2065576	20	31389009	T	C	0.44461	1.00917	0.00129807	2.02209e-12
rs6817586	4	152643184	G	A	0.5148	0.990968	0.0012902	2.02964e-12
rs67696533	20	31173362	G	A	0.684614	0.990285	0.00138821	2.0314e-12
rs4911097	20	31121370	G	A	0.7718	0.989251	0.00153701	2.04701e-12
rs1855350	20	31387525	T	C	0.444574	1.00917	0.00129808	2.05242e-12
rs1765141	11	30363727	G	A	0.649588	0.990545	0.00135155	2.08253e-12
rs2063180	2	41618436	T	G	0.348558	0.990536	0.00135321	2.10651e-12
rs12741844	1	60536407	C	A	0.845086	1.0126	0.00178214	2.12035e-12
rs293567	20	31098565	T	G	0.34044	1.00966	0.00136788	2.12912e-12
rs593480	17	37453780	C	A	0.266917	0.989811	0.00145771	2.13535e-12
rs35522825	3	136038198	T	C	0.132421	1.01345	0.00190245	2.1393e-12
rs1036333	2	198943787	T	G	0.499096	1.0091	0.00128964	2.16978e-12
rs1222218	11	30344761	G	A	0.64902	0.990557	0.00135104	2.17316e-12
rs1222209	11	30361670	C	A	0.350458	1.00954	0.00135151	2.17345e-12
rs2217363	2	41799039	T	C	0.609473	1.00932	0.00132172	2.17951e-12
rs632202	17	37453294	C	A	0.733521	1.01029	0.00145847	2.19773e-12
rs112852122	20	47498117	G	A	0.853935	1.0129	0.00182583	2.22731e-12
rs6095394	20	47625544	T	C	0.388404	1.00933	0.00132301	2.24786e-12
rs12625036	20	31112689	G	A	0.771925	0.98927	0.00153731	2.26398e-12
rs2424929	20	31389518	G	A	0.444441	1.00915	0.00129812	2.29252e-12
rs6544423	2	41670350	C	A	0.629847	1.00941	0.00133545	2.29426e-12
rs17120097	1	60543334	C	A	0.845436	1.01259	0.00178379	2.3124e-12
rs1511170	4	152701110	T	C	0.517185	0.990991	0.0012904	2.32923e-12
rs12723716	1	60542972	T	C	0.154641	0.987572	0.00178343	2.34318e-12
rs1508132	2	41672116	T	C	0.626342	1.00939	0.00133289	2.35821e-12
rs1222217	11	30344799	G	A	0.649372	0.990572	0.00135135	2.38713e-12
rs653452	11	30244235	T	C	0.651368	0.990562	0.00135313	2.41945e-12
rs1158475	2	41662343	G	A	0.405481	0.99084	0.00131331	2.43476e-12
rs6095396	20	47627170	T	G	0.607388	0.99079	0.00132045	2.43507e-12
rs61161659	17	37615545	T	C	0.26482	0.989817	0.00146138	2.49483e-12
rs12411523	10	99862731	T	C	0.316894	0.990341	0.00138591	2.49547e-12
rs4267046	11	30282779	C	A	0.347838	1.00952	0.00135385	2.52808e-12
rs12760585	1	60546159	T	G	0.845474	1.01256	0.00178396	2.57988e-12
rs910890	20	31108932	T	G	0.22804	1.01082	0.00153739	2.58279e-12
rs79028439	11	30287046	G	A	0.34816	1.00952	0.00135356	2.58455e-12
rs1354984	2	41642045	C	A	0.645018	1.00948	0.00134758	2.59355e-12
rs4911245	20	31164552	G	A	0.328642	1.00966	0.00137329	2.59394e-12
rs4383600	4	152694383	T	C	0.516678	0.991014	0.00129035	2.6366e-12
rs10786398	10	99926570	T	G	0.300313	0.990211	0.0014067	2.68146e-12
rs1868385	20	31111293	T	C	0.22822	1.01081	0.00153696	2.69833e-12
rs1064213	2	198950240	G	A	0.504625	0.991023	0.00128969	2.70314e-12
rs4911262	20	31393352	G	A	0.596604	0.990849	0.00131486	2.71352e-12
rs60781817	11	30274686	G	A	0.651469	0.990585	0.00135322	2.73642e-12
rs3746614	20	31108477	T	C	0.228101	1.0108	0.00153724	2.75428e-12
rs2048180	2	41618442	C	A	0.651549	1.0095	0.00135331	2.75989e-12
rs41012	5	165487589	C	A	0.252753	0.989683	0.00148375	2.76662e-12
rs6119880	20	31105594	G	A	0.770423	0.989339	0.00153376	2.78003e-12
rs6119879	20	31105389	T	C	0.229568	1.01078	0.00153378	2.79429e-12
rs6058874	20	31353785	G	A	0.394977	1.00926	0.00131955	2.801e-12
rs2888791	2	41670981	T	C	0.626637	1.00936	0.0013331	2.8156e-12
rs1022732	20	31152094	T	C	0.668667	0.990471	0.00137043	2.82252e-12
rs34504858	1	60549384	T	C	0.845472	1.01254	0.00178395	2.83282e-12
rs1782507	11	30243868	T	G	0.651544	0.990592	0.00135329	2.85155e-12
rs642126	11	30266370	G	A	0.348295	1.0095	0.00135343	2.85609e-12
rs7267720	20	31166190	G	A	0.671595	0.990454	0.00137354	2.87858e-12
rs1222205	11	30356057	G	A	0.649565	0.990608	0.00135153	2.90485e-12
rs1115535	20	47590564	T	C	0.742591	1.01035	0.0014749	2.92465e-12
rs11031022	11	30290012	G	A	0.651499	0.9906	0.00135325	2.96304e-12
rs10172767	2	41638495	T	C	0.350279	0.990611	0.00135167	2.97484e-12
rs10835643	11	30294329	T	C	0.651593	0.990601	0.00135333	2.99107e-12
rs4911110	20	31392366	G	A	0.40383	1.00922	0.00131463	3.00076e-12
rs35458722	11	30275141	T	C	0.652329	0.990597	0.001354	3.00101e-12
rs11031025	11	30292350	G	A	0.651677	0.990602	0.00135341	3.02714e-12
rs11031024	11	30292176	T	G	0.348338	1.00948	0.0013534	3.08856e-12
rs12363576	11	30301607	G	A	0.651437	0.990608	0.0013532	3.08974e-12
rs4923632	11	30302023	C	A	0.651501	0.990608	0.00135325	3.09908e-12
rs4911244	20	31164530	G	A	0.32786	1.00963	0.00137413	3.12312e-12
rs4359180	11	30303443	G	A	0.348439	1.00948	0.00135331	3.14078e-12
rs673740	11	30271845	T	C	0.651468	0.990611	0.00135322	3.14678e-12
rs7924960	11	30280075	T	C	0.348216	1.00948	0.00135351	3.15168e-12
rs868216	2	41628085	G	A	0.651379	1.00948	0.00135316	3.15478e-12
rs11031028	11	30302923	G	A	0.651351	0.990612	0.00135312	3.15699e-12
rs4923631	11	30301868	T	C	0.651356	0.990614	0.00135312	3.17735e-12
rs34487664	11	30275351	T	C	0.651511	0.990613	0.00135326	3.17914e-12
rs11031027	11	30297374	T	C	0.651488	0.990613	0.00135324	3.18575e-12
rs1933347	11	30279609	T	C	0.651711	0.990612	0.00135344	3.19293e-12
rs35673758	1	60552069	T	C	0.154579	0.987646	0.00178371	3.19336e-12
rs675635	11	30271406	T	C	0.651668	0.990614	0.0013534	3.21421e-12
rs55715542	11	30328026	T	C	0.350482	1.00946	0.00135148	3.21461e-12
rs7940387	11	30289511	T	C	0.348345	1.00948	0.00135339	3.2147e-12
rs61626579	11	30319432	T	C	0.350461	1.00946	0.0013515	3.22976e-12
rs61886090	11	30290814	T	G	0.348363	1.00947	0.00135337	3.23883e-12
rs1933346	11	30279354	T	C	0.348252	1.00947	0.00135347	3.24069e-12
rs7221875	17	37543328	G	A	0.7342	1.01022	0.00145966	3.24273e-12
rs2424905	20	31352927	T	C	0.558064	0.990993	0.00129891	3.25884e-12
rs31730	5	165467624	T	C	0.743301	1.01034	0.00147619	3.26384e-12
rs1222203	11	30336334	G	A	0.649651	0.99063	0.00135159	3.27425e-12
rs4923629	11	30295232	T	C	0.347213	1.00948	0.00135442	3.28182e-12
rs59475325	11	30327981	T	C	0.350086	1.00946	0.00135183	3.31089e-12
rs7574300	2	41670280	G	A	0.626974	1.00933	0.00133334	3.31502e-12
rs4952462	2	41636754	T	G	0.34813	0.990619	0.0013536	3.32587e-12
rs11031014	11	30281066	T	C	0.651611	0.990623	0.00135335	3.37088e-12
rs911526	20	31165018	G	A	0.6712	0.990487	0.00137312	3.37329e-12
rs6057602	20	31181808	T	G	0.708381	0.99017	0.00141922	3.38195e-12
rs2786257	11	30340725	G	A	0.352237	1.00944	0.00134993	3.39058e-12
rs1222204	11	30333224	T	C	0.350394	1.00945	0.00135155	3.42424e-12
rs7125524	11	30330963	G	A	0.649658	0.990639	0.0013516	3.44136e-12
rs4531442	11	30278829	G	A	0.348379	1.00946	0.00135336	3.44601e-12
rs4244552	11	30282274	T	C	0.348385	1.00946	0.00135335	3.46607e-12
rs1222202	11	30336613	G	A	0.350313	1.00945	0.00135162	3.48253e-12
rs1228479	11	30365566	T	C	0.647815	0.990654	0.00134999	3.51299e-12
rs6119269	20	31167877	G	A	0.6713	0.990496	0.00137322	3.5462e-12
rs28637056	4	152652501	G	A	0.485687	1.00901	0.00129017	3.58363e-12
rs34609938	11	30287070	G	A	0.651339	0.990637	0.0013531	3.58767e-12
rs12361937	11	30327162	G	A	0.649334	0.99065	0.00135131	3.60216e-12
rs4245774	2	41671495	T	C	0.373563	0.990778	0.00133296	3.62995e-12
rs4696109	4	152668785	C	A	0.486007	1.00901	0.00129014	3.65303e-12
rs1864300	4	152663326	T	C	0.514044	0.991078	0.00129014	3.73983e-12
rs1864301	4	152663394	T	C	0.514082	0.991079	0.00129015	3.75559e-12
rs515997	11	30267038	T	C	0.348146	1.00945	0.00135357	3.76471e-12
rs17120107	1	60556493	T	G	0.154567	0.987688	0.00178377	3.77473e-12
rs4911256	20	31357844	G	A	0.474401	1.00901	0.0012918	3.7972e-12
rs6141319	20	31144807	G	A	0.331189	1.00956	0.00137059	3.79966e-12
rs1555444	20	31175131	G	A	0.671304	0.990515	0.00137322	3.92163e-12
rs6535819	4	152651503	G	A	0.485639	1.00899	0.00129017	3.97518e-12
rs17120140	1	60559312	G	A	0.154569	0.987701	0.00178376	3.98751e-12
rs28710456	4	152667171	T	C	0.514262	0.991091	0.00129016	4.03272e-12
rs10774624	12	111833788	G	A	0.495881	0.991098	0.00128971	4.106e-12
rs35665615	11	30312519	C	A	0.649695	0.990678	0.00135163	4.24218e-12
rs61886116	11	30315071	T	G	0.34953	1.00941	0.00135233	4.26227e-12
rs4578930	20	31173490	G	A	0.328878	1.00956	0.00137303	4.29146e-12
rs878177	10	100013815	T	C	0.340707	0.99062	0.00136052	4.29928e-12
rs12331037	4	152663971	G	A	0.514117	0.991104	0.00129015	4.31431e-12
rs11031030	11	30304455	T	C	0.650807	0.990675	0.00135263	4.32106e-12
rs12793271	11	30314585	G	A	0.649673	0.990684	0.00135162	4.36961e-12
rs1983864	10	100017453	T	G	0.659683	1.00947	0.00136091	4.41483e-12
rs7573289	2	41622198	G	A	0.349262	0.99068	0.00135258	4.43016e-12
rs6019480	20	47495431	T	C	0.845584	1.01243	0.00178448	4.45254e-12
rs6067007	20	47821029	G	A	0.620328	0.990846	0.00132869	4.47172e-12
rs12565992	1	60562131	G	A	0.154616	0.987731	0.00178354	4.47256e-12
rs6057599	20	31168439	T	C	0.328241	1.00955	0.00137371	4.47655e-12
rs12805098	11	30312743	T	C	0.649741	0.990689	0.00135168	4.4921e-12
rs6019484	20	47495795	G	A	0.154431	0.987728	0.00178442	4.521e-12
rs3802845	11	111749265	T	C	0.331759	0.99057	0.00136949	4.55895e-12
rs6716898	2	198944271	G	A	0.502529	0.991118	0.00128965	4.59511e-12
rs7562262	2	41619386	T	G	0.650687	1.0094	0.00135253	4.59795e-12
rs2195496	2	41791788	T	G	0.34955	0.99069	0.00135231	4.60988e-12
rs571174	11	30394949	T	C	0.687406	0.990431	0.00139105	4.77056e-12
rs4696293	4	152707380	G	A	0.480187	1.00896	0.00129065	4.84307e-12
rs1222220	11	30343925	C	A	0.352277	1.00937	0.0013499	4.85044e-12
rs10028961	4	152668224	G	A	0.485663	1.00895	0.00129016	4.86984e-12
rs6141741	20	31106567	T	C	0.229368	1.01066	0.00153425	4.87375e-12
rs884810	10	99923583	T	G	0.670521	1.00952	0.00137189	4.88281e-12
rs6058750	20	31177986	T	C	0.68243	0.990474	0.00138563	4.92281e-12
rs490937	11	30395895	T	G	0.686789	0.990442	0.0013903	4.92866e-12
rs17120143	1	60559382	G	A	0.154605	0.987758	0.00178359	4.97483e-12
rs2135998	2	41619639	T	G	0.647628	1.00936	0.00134982	5.02697e-12
rs10485608	20	47493396	T	C	0.845575	1.0124	0.00178444	5.04652e-12
rs6823462	4	152708740	G	A	0.519562	0.991131	0.00129063	5.11406e-12
rs748705	1	60564542	T	C	0.845478	1.01239	0.00178398	5.19193e-12
rs6087992	20	31354935	T	C	0.512737	0.991136	0.00129055	5.22722e-12
rs6058753	20	31184281	G	A	0.285514	1.0099	0.00142816	5.23383e-12
rs10023298	4	152666768	C	A	0.485619	1.00894	0.00129017	5.34914e-12
rs4911252	20	31330115	T	C	0.437259	1.00901	0.00130037	5.40966e-12
rs676217	11	30195757	T	G	0.625271	0.99086	0.00133214	5.47817e-12
rs4696111	4	152671405	T	C	0.514315	0.991152	0.00129016	5.62367e-12
rs10891296	11	111757154	G	A	0.668613	1.00953	0.00137648	5.62454e-12
rs1396133	2	41617969	T	C	0.651039	1.00936	0.00135285	5.6365e-12
rs689233	11	30270667	G	A	0.349825	1.00935	0.00135206	5.72015e-12
rs11735310	4	152287922	T	C	0.447238	0.99111	0.00129689	5.76015e-12
rs4911106	20	31331330	G	A	0.43792	1.00899	0.00130015	5.85596e-12
rs6087941	20	31177187	T	C	0.670655	0.990601	0.00137253	5.96963e-12
rs7561525	2	41679090	T	C	0.628997	1.00923	0.00133482	5.97939e-12
rs6831644	4	152283746	G	A	0.552188	1.00896	0.00129673	6.04758e-12
rs645161	11	30272226	C	A	0.64983	0.990746	0.00135175	6.06649e-12
rs76643618	20	47492756	G	A	0.845844	1.01235	0.00178571	6.18025e-12
rs12503602	4	152284391	T	C	0.551289	1.00895	0.00129648	6.18082e-12
rs13146981	4	152720703	T	C	0.47989	1.00891	0.00129068	6.1994e-12
rs13039705	20	47492604	G	A	0.154132	0.987798	0.00178583	6.21871e-12
rs4911243	20	31162568	G	A	0.671844	0.990604	0.00137381	6.33777e-12
rs6119279	20	31330612	G	A	0.437715	1.00897	0.00130022	6.38886e-12
rs1508119	2	41640295	T	C	0.343466	0.990714	0.0013579	6.39586e-12
rs11214027	11	111759297	G	A	0.331838	0.990636	0.00136941	6.42772e-12
rs4911105	20	31330413	G	A	0.562404	0.99111	0.00130026	6.54131e-12
rs7669977	4	152677527	T	C	0.514706	0.991179	0.00129019	6.55257e-12
rs11903868	2	41681848	G	A	0.634616	1.00923	0.00133908	6.77134e-12
rs2007218	4	152643972	T	C	0.485754	1.00889	0.00129016	6.85157e-12
rs7684350	4	152672882	T	G	0.514679	0.99119	0.00129019	6.93906e-12
rs6535818	4	152650882	T	G	0.514374	0.991191	0.00129017	6.97681e-12
rs4696294	4	152713089	C	A	0.478084	1.00889	0.00129088	7.14686e-12
rs6844259	4	152291184	G	A	0.547547	1.00892	0.00129553	7.21763e-12
rs61803762	1	60467160	T	C	0.143189	0.987473	0.00184096	7.51195e-12
rs681993	11	30201133	G	A	0.62217	0.990936	0.00132998	7.58496e-12
rs4549082	2	198944654	T	C	0.503571	0.99121	0.00128968	7.59392e-12
rs35322849	20	47491296	T	C	0.150338	0.987733	0.00180419	7.84368e-12
rs6119893	20	31142813	T	G	0.329379	1.00943	0.0013725	7.93922e-12
rs7564917	2	198453685	T	C	0.493542	1.00886	0.00128975	8.04778e-12
rs113964240	2	198456310	C	A	0.517759	0.991216	0.00129047	8.11194e-12
rs11214032	11	111766962	G	A	0.66788	1.00945	0.00137571	8.22478e-12
rs35049207	20	47488882	G	A	0.154079	0.98787	0.00178607	8.33109e-12
rs1765135	11	30376782	T	C	0.312955	1.00954	0.00139062	8.76706e-12
rs13037473	20	47494005	T	C	0.848188	1.01234	0.00179696	8.91945e-12
rs13045854	20	47494014	C	A	0.151799	0.987816	0.00179703	8.98736e-12
rs13137669	4	152710943	T	C	0.52242	0.991233	0.00129094	9.05556e-12
rs2174884	2	41655654	T	C	0.368965	0.990927	0.00133635	9.08036e-12
rs62138515	2	41660782	G	A	0.384263	0.991	0.00132564	9.1217e-12
rs7663045	4	152676350	T	C	0.513644	0.991241	0.00129011	9.1468e-12
rs1765134	11	30376044	T	C	0.687019	0.990566	0.00139058	9.34748e-12
rs2340688	2	198438425	T	C	0.520621	0.991241	0.00129074	9.3636e-12
rs1235089	11	30375316	G	A	0.687006	0.990568	0.00139057	9.43725e-12
rs6058859	20	31335157	G	A	0.438108	1.0089	0.00130009	9.60612e-12
rs9991859	4	152265572	T	C	0.447205	0.991208	0.0012969	9.82347e-12
rs31767	5	165498874	T	C	0.755274	1.01026	0.00149984	9.92846e-12
rs61801265	1	60574781	T	C	0.845457	1.01222	0.00178389	9.93648e-12
rs34481751	20	47501038	C	A	0.847338	1.01228	0.00179291	1.01026e-11
rs2068390	2	41603674	T	C	0.343109	0.9908	0.00135824	1.01241e-11
rs11099806	4	152269116	T	G	0.55454	1.00887	0.00129739	1.01446e-11
rs10471070	4	152272115	T	C	0.446874	0.991214	0.00129699	1.01546e-11
rs12743536	1	60578748	T	C	0.845563	1.01221	0.00178438	1.04516e-11
rs4696250	4	152266321	T	C	0.443123	0.991213	0.00129808	1.05238e-11
rs2174883	2	41655276	T	C	0.369967	0.990961	0.0013356	1.05566e-11
rs11907942	20	47474981	T	C	0.153463	0.987915	0.001789	1.07246e-11
rs564832	11	30418246	T	C	0.68519	0.99061	0.00138838	1.07899e-11
rs62138514	2	41660720	G	A	0.385351	0.991045	0.00132494	1.12473e-11
rs497418	2	147842671	C	A	0.617854	0.991032	0.00132703	1.13208e-11
rs869866	2	41670662	C	A	0.616177	1.00904	0.00132592	1.14696e-11
rs12566861	1	60579527	T	C	0.845421	1.01218	0.00178371	1.15206e-11
rs906550	2	41654354	C	A	0.367217	0.990968	0.00133769	1.17978e-11
rs9685736	4	152263150	T	C	0.446693	0.991242	0.00129704	1.1831e-11
rs6087989	20	31340997	G	A	0.437792	1.00886	0.0013002	1.18372e-11
rs113815022	17	61471217	T	C	0.232147	0.989697	0.00152729	1.19453e-11
rs72841395	17	61471046	T	C	0.232467	0.989704	0.00152656	1.20376e-11
rs17687691	17	61481494	T	C	0.232076	0.989699	0.00152746	1.20884e-11
rs12749831	1	60583544	C	A	0.154629	0.987984	0.00178348	1.21435e-11
rs35818085	1	60576989	G	A	0.154716	0.98799	0.00178307	1.23058e-11
rs4911246	20	31176971	T	C	0.671382	0.990737	0.0013733	1.23314e-11
rs17760841	17	61472820	T	C	0.232089	0.989703	0.00152743	1.23454e-11
rs72841392	17	61451066	G	A	0.769509	1.01043	0.00153111	1.24135e-11
rs869865	2	41670653	T	C	0.383822	0.991058	0.00132592	1.2525e-11
rs1565920	17	37831613	G	A	0.32564	0.990722	0.00137601	1.25298e-11
rs35661455	20	47479280	G	A	0.15366	0.987965	0.00178807	1.27632e-11
rs17687323	17	61432866	T	C	0.232321	0.989718	0.00152687	1.30056e-11
rs11734799	4	152715081	G	A	0.522788	0.991302	0.00129098	1.3125e-11
rs11099807	4	152269228	T	C	0.552755	1.00881	0.00129688	1.33895e-11
rs1508129	2	41661905	T	C	0.58416	1.00889	0.0013083	1.36766e-11
rs6770476	3	136073920	T	C	0.288893	1.00966	0.00142266	1.38353e-11
rs2407171	4	152256782	G	A	0.554759	1.00881	0.00129744	1.38674e-11
rs1495100	17	37832279	T	C	0.67437	1.00934	0.00137602	1.40026e-11
rs2381977	2	147847890	T	C	0.620086	0.991065	0.00132852	1.4215e-11
rs1508128	2	41661763	G	A	0.584754	1.00888	0.00130857	1.43619e-11
rs17760469	17	61428957	G	A	0.7677	1.01037	0.00152692	1.43735e-11
rs6810430	4	152259759	G	A	0.445564	0.991278	0.00129735	1.45306e-11
rs11908276	20	47480655	T	C	0.153938	0.988011	0.00178674	1.47387e-11
rs1157102	2	41659293	T	C	0.633875	1.00907	0.00133851	1.49096e-11
rs12373852	2	41657106	G	A	0.632353	1.00907	0.00133735	1.49204e-11
rs2374233	2	41678292	T	C	0.615647	1.00899	0.00132558	1.49263e-11
rs10208387	2	41656410	G	A	0.633266	1.00907	0.00133805	1.52402e-11
rs2952152	17	37832735	T	C	0.32499	0.990759	0.00137672	1.54424e-11
rs6748051	2	41644732	G	A	0.366152	0.991016	0.0013385	1.55565e-11
rs12467113	2	41645018	T	G	0.367439	0.991023	0.00133751	1.56486e-11
rs72841385	17	61426880	T	C	0.232457	0.989763	0.00152656	1.57657e-11
rs6714951	2	41680730	T	C	0.615311	1.00897	0.00132536	1.6093e-11
rs6544420	2	41659651	T	C	0.632912	1.00905	0.00133777	1.61561e-11
rs55852341	2	198491180	T	C	0.491453	1.00873	0.00128983	1.6354e-11
rs59341299	2	198489607	G	A	0.492362	1.00872	0.00128979	1.63882e-11
rs62383304	5	165440981	T	C	0.241446	0.989903	0.00150676	1.64067e-11
rs4696251	4	152266326	T	C	0.447697	0.991305	0.00129677	1.64186e-11
rs11124812	2	41685304	C	A	0.634198	1.00906	0.00133876	1.64312e-11
rs7692939	4	152258455	T	C	0.554473	1.00878	0.00129736	1.64447e-11
rs6714836	2	41650554	C	A	0.368288	0.991038	0.00133686	1.65058e-11
rs906552	2	41654381	G	A	0.631423	1.00904	0.00133665	1.65346e-11
rs830386	5	165479749	C	A	0.761895	1.01025	0.00151393	1.65525e-11
rs62383305	5	165444279	T	C	0.243565	0.989937	0.00150228	1.66539e-11
rs976160	2	41695142	G	A	0.371536	0.991058	0.00133443	1.68221e-11
rs17731449	2	198465840	T	C	0.507344	0.991357	0.00128978	1.69308e-11
rs6544419	2	41650313	T	C	0.367576	0.991039	0.0013374	1.69426e-11
rs4696249	4	152264647	G	A	0.552713	1.00877	0.00129687	1.70047e-11
rs31766	5	165500421	C	A	0.760065	1.01021	0.00150996	1.70194e-11
rs778110	2	147857631	C	A	0.618756	0.991107	0.00132763	1.71156e-11
rs10491167	17	61426698	T	C	0.232647	0.989785	0.00152612	1.72073e-11
rs13025245	2	41650675	T	G	0.634373	1.00905	0.0013389	1.73233e-11
rs4455397	4	152256290	T	C	0.445409	0.991312	0.00129739	1.74666e-11
rs4662490	2	147858102	T	C	0.619643	0.991108	0.00132822	1.76397e-11
rs2374234	2	41679964	T	G	0.386275	0.991135	0.00132434	1.76904e-11
rs10024721	4	152265331	G	A	0.447435	0.991319	0.00129683	1.7777e-11
rs72841389	17	61437939	G	A	0.23026	0.989756	0.00153164	1.78704e-11
rs6544418	2	41646513	G	A	0.632535	1.00903	0.00133749	1.8013e-11
rs35080190	20	47469052	T	C	0.153298	0.988043	0.0017898	1.80612e-11
rs4389332	2	198477620	C	A	0.507354	0.99137	0.00128978	1.81268e-11
rs2048181	2	41647045	T	G	0.367211	0.991051	0.00133769	1.8152e-11
rs2941503	17	37828745	G	A	0.694642	1.00945	0.00140009	1.82868e-11
rs2941505	17	37832704	G	A	0.675316	1.00929	0.00137706	1.84575e-11
rs2952151	17	37828496	T	C	0.305166	0.990592	0.00140708	1.84745e-11
rs778107	2	147854980	T	C	0.618608	0.991122	0.00132752	1.85007e-11
rs71351950	20	47472112	C	A	0.845994	1.01207	0.00178642	1.86057e-11
rs4952467	2	41660109	G	A	0.365605	0.991048	0.00133892	1.86576e-11
rs6087945	20	31185550	T	C	0.68663	0.990704	0.00139059	1.86775e-11
rs2934951	17	37833328	G	A	0.67535	1.00929	0.0013771	1.8963e-11
rs4868960	5	165453443	C	A	0.760899	1.0102	0.00151177	1.91131e-11
rs14050	17	37828072	T	C	0.694345	1.00944	0.00139969	1.93389e-11
rs55813500	2	198389172	G	A	0.513529	0.991381	0.00129011	1.94992e-11
rs6755937	2	41676539	G	A	0.385101	0.991149	0.0013251	1.9574e-11
rs6544414	2	41615490	C	A	0.649565	1.00911	0.00135153	1.96681e-11
rs2941506	17	37833035	G	A	0.675623	1.00928	0.0013774	1.96774e-11
rs7560527	2	41675069	T	C	0.384575	0.991152	0.00132543	2.00696e-11
rs6544426	2	41696534	T	G	0.627854	1.00898	0.00133398	2.03524e-11
rs1157101	2	41659106	T	C	0.633864	1.00901	0.00133851	2.05373e-11
rs532395	11	30450613	T	C	0.293967	1.00953	0.00141538	2.06135e-11
rs11891750	2	198434319	G	A	0.510151	0.991395	0.0012899	2.09069e-11
rs4252591	11	111784923	T	C	0.337539	0.990907	0.00136364	2.10317e-11
rs2260116	2	147847165	T	C	0.380983	1.00893	0.0013278	2.10598e-11
rs10491168	17	61441463	G	A	0.230794	0.989806	0.0015304	2.15114e-11
rs778108	2	147855340	T	C	0.380791	1.00892	0.00132793	2.24142e-11
rs7591942	2	41594033	T	C	0.344778	0.990966	0.00135668	2.248e-11
rs2706055	2	147860657	G	A	0.381007	1.00892	0.00132779	2.25414e-11
rs2258611	2	147861902	T	G	0.381072	1.00892	0.00132774	2.25961e-11
rs424872	2	147849192	T	C	0.38059	1.00892	0.00132807	2.27293e-11
rs58837777	2	198417987	G	A	0.509433	0.991418	0.00128987	2.35504e-11
rs10774625	12	111910219	G	A	0.49266	1.00866	0.0012898	2.36277e-11
rs10789852	11	111788464	G	A	0.3374	0.990931	0.00136378	2.38261e-11
rs7596089	2	41674262	G	A	0.385734	0.991193	0.00132469	2.42328e-11
rs1508124	2	41656025	T	C	0.633301	1.00897	0.00133807	2.44073e-11
rs57527690	11	111791248	T	C	0.337187	0.990935	0.00136399	2.45109e-11
rs431635	2	147883400	T	C	0.618117	0.991179	0.0013272	2.4563e-11
rs17787829	2	198419798	T	C	0.509612	0.991428	0.00128987	2.47873e-11
rs12052737	2	41616692	T	C	0.35243	0.991033	0.00134978	2.49757e-11
rs811869	2	147852042	G	A	0.38071	1.0089	0.00132799	2.50959e-11
rs778103	2	147841802	T	C	0.381003	1.0089	0.00132779	2.51821e-11
rs2286571	17	61518220	T	G	0.766918	1.01022	0.00152516	2.57476e-11
rs778111	2	147858444	T	C	0.618894	0.991184	0.00132772	2.57509e-11
rs2257436	2	147878718	G	A	0.381274	1.00889	0.00132761	2.57882e-11
rs10511073	3	85653460	G	A	0.633497	0.991117	0.00133822	2.59676e-11
rs2286572	17	61518242	T	G	0.232941	0.989884	0.00152548	2.63949e-11
rs7266642	20	31181468	G	A	0.631057	0.99113	0.00133683	2.65552e-11
rs12465424	2	41662810	T	C	0.417321	0.991324	0.00130763	2.66801e-11
rs4856600	3	85657658	C	A	0.634048	0.99112	0.00133864	2.67518e-11
rs10502152	11	111791695	T	C	0.33902	0.990965	0.00136218	2.68341e-11
rs4985343	2	41771291	T	C	0.620824	1.00889	0.00132902	2.69716e-11
rs788016	2	198352293	G	A	0.509836	0.991446	0.00128988	2.72871e-11
rs426379	2	147876208	T	G	0.380482	1.00888	0.00132813	2.76749e-11
rs11899288	2	198409263	T	G	0.490076	1.00862	0.00128989	2.80294e-11
rs57377042	11	111791075	T	C	0.338832	0.990973	0.00136237	2.81253e-11
rs6141728	20	31049386	T	C	0.667353	0.990929	0.00136905	2.81564e-11
rs1499920	2	147862132	T	C	0.618987	0.991202	0.00132778	2.81833e-11
rs34696920	20	47456793	C	A	0.845772	1.01195	0.00178537	2.81855e-11
rs2517957	17	37838716	G	A	0.338327	0.99097	0.00136285	2.8214e-11
rs778106	2	147852279	G	A	0.381082	1.00888	0.00132774	2.82651e-11
rs10865169	2	41620001	T	C	0.637249	1.00896	0.00134116	2.8602e-11
rs13044684	20	47454542	T	G	0.154229	0.988192	0.00178537	2.86431e-11
rs6724609	2	41786398	G	A	0.637123	1.00896	0.00134106	2.90176e-11
rs67657812	2	198387401	G	A	0.489081	1.00862	0.00128994	2.90946e-11
rs12469176	2	41662827	G	A	0.582609	1.00873	0.0013076	2.91921e-11
rs980562	11	30456817	G	A	0.705452	0.990637	0.00141457	2.93235e-11
rs12623082	2	41635044	T	C	0.360815	0.991112	0.00134272	2.9502e-11
rs1476278	17	37836243	T	C	0.662319	1.00911	0.00136349	2.95111e-11
rs11214043	11	111791781	T	C	0.6598	1.00913	0.00136759	2.99611e-11
rs4952468	2	41671386	G	A	0.385799	0.991234	0.00132465	3.00052e-11
rs373970	2	147843645	T	C	0.618637	0.991215	0.00132754	3.00421e-11
rs2517958	17	37838751	G	A	0.338364	0.990984	0.00136281	3.02428e-11
rs3731570	2	198317783	T	C	0.479938	1.00861	0.00129068	3.04008e-11
rs2650021	2	147863862	G	A	0.381992	1.00886	0.00132713	3.04994e-11
rs4952461	2	41636537	T	C	0.361772	0.991124	0.00134195	3.05268e-11
rs12613191	2	41635048	G	A	0.639286	1.00896	0.0013428	3.05833e-11
rs10210181	2	41644827	G	A	0.36894	0.991163	0.00133637	3.08661e-11
rs1508126	2	41658704	T	G	0.364178	0.991139	0.00134003	3.08831e-11
rs6724722	2	41610840	C	A	0.648418	1.00901	0.00135051	3.12873e-11
rs10211187	2	41639847	G	A	0.360123	0.99112	0.00134328	3.13066e-11
rs31723	5	165471298	T	C	0.236078	0.989968	0.0015184	3.13678e-11
rs17730989	2	198362524	T	C	0.489801	1.0086	0.00128992	3.19787e-11
rs1995738	2	41637415	T	G	0.361301	0.991131	0.00134233	3.21251e-11
rs2247862	17	37829129	G	A	0.695169	1.00934	0.00140076	3.22155e-11
rs3760257	17	61496471	T	C	0.234882	0.989957	0.00152108	3.22692e-11
rs706628	2	147867138	T	C	0.380677	1.00885	0.001328	3.25266e-11
rs13005736	2	41635414	C	A	0.63783	1.00894	0.00134163	3.25837e-11
rs7571545	2	198841329	T	C	0.314125	0.990827	0.00138919	3.27761e-11
rs830237	5	165405678	C	A	0.273833	0.990455	0.00144605	3.29518e-11
rs9303274	17	37836353	T	C	0.337766	0.990999	0.0013634	3.31505e-11
rs11031083	11	30455820	T	G	0.294024	1.00943	0.0014153	3.35037e-11
rs7608596	2	41635265	G	A	0.63806	1.00894	0.00134181	3.35116e-11
rs907087	17	37828787	G	A	0.304547	0.990753	0.00140113	3.35392e-11
rs10172491	2	41638194	T	C	0.359635	0.991132	0.00134368	3.36884e-11
rs6745660	2	198349536	G	A	0.490223	1.00859	0.00128988	3.36976e-11
rs732084	17	37834357	C	A	0.663307	1.00909	0.00136446	3.37887e-11
rs12053069	2	41616164	G	A	0.640471	1.00895	0.00134376	3.38624e-11
rs1588187	2	41634602	G	A	0.362619	0.991149	0.00134127	3.39435e-11
rs906547	2	41627515	T	C	0.640024	1.00894	0.00134341	3.39552e-11
rs72845017	17	61543178	G	A	0.258279	0.990287	0.0014733	3.48234e-11
rs1995740	2	41637597	G	A	0.639785	1.00894	0.00134321	3.48575e-11
rs12150603	17	37834715	G	A	0.338471	0.991014	0.0013627	3.50075e-11
rs6718572	2	41681305	T	C	0.620515	1.00884	0.00132881	3.5337e-11
rs1018246	17	37835240	T	C	0.66307	1.00907	0.00136423	3.54473e-11
rs749056	1	110037838	T	G	0.692331	1.00929	0.00139716	3.55277e-11
rs1030501	2	41772255	C	A	0.379115	0.991238	0.00132907	3.55344e-11
rs11893342	2	41681756	G	A	0.380586	0.991245	0.00132806	3.55348e-11
rs6544416	2	41635938	G	A	0.361966	0.991157	0.00134179	3.59248e-11
rs1278847	1	110037483	C	A	0.692768	1.00929	0.00139771	3.60818e-11
rs11078919	17	37835755	T	C	0.336877	0.991011	0.00136429	3.61763e-11
rs8078228	17	37834998	T	C	0.663065	1.00907	0.00136422	3.6185e-11
rs778102	2	147869236	T	C	0.617925	0.991255	0.00132707	3.63032e-11
rs6799195	3	85665501	T	C	0.366338	1.0089	0.00133834	3.65069e-11
rs9675194	17	37833805	T	C	0.33748	0.991017	0.00136368	3.66455e-11
rs4952363	2	41636820	G	A	0.362474	0.991165	0.00134139	3.69927e-11
rs8077172	17	37834977	T	G	0.663123	1.00907	0.00136428	3.71238e-11
rs3792158	2	198407177	G	A	0.489438	1.00857	0.00128992	3.71583e-11
rs56067932	2	198401610	G	A	0.509653	0.991505	0.00128987	3.74082e-11
rs7582712	2	41635695	T	C	0.638184	1.00891	0.00134191	3.77293e-11
rs12940986	17	37836581	G	A	0.338447	0.991029	0.00136273	3.77379e-11
rs12105327	2	41628463	T	C	0.640036	1.00892	0.00134342	3.77979e-11
rs1588188	2	41664899	T	C	0.416444	0.991389	0.00130803	3.79167e-11
rs4281952	2	41633705	T	C	0.359581	0.991155	0.00134373	3.7934e-11
rs9808528	2	41639065	C	A	0.361759	0.991168	0.00134196	3.83248e-11
rs1565922	17	37831035	G	A	0.694153	1.00929	0.00139945	3.84636e-11
rs12150298	17	37834541	T	C	0.336818	0.991023	0.00136434	3.85195e-11
rs2564384	2	198356065	T	C	0.509528	0.991511	0.00128987	3.85855e-11
rs11891555	2	198853540	T	G	0.68544	1.00922	0.00138867	3.86528e-11
rs7599534	2	41622247	C	A	0.637198	1.0089	0.00134112	3.88036e-11
rs4281951	2	41633689	T	C	0.359547	0.991159	0.00134375	3.88462e-11
rs6666119	1	110040310	G	A	0.306785	0.990804	0.00139828	3.91696e-11
rs6726506	2	198846486	T	G	0.685882	1.00922	0.00138921	3.91948e-11
rs903502	17	37829604	T	C	0.671182	1.00911	0.0013726	3.92508e-11
rs66730758	2	198341001	G	A	0.490123	1.00856	0.00128988	3.92956e-11
rs370309	2	147896142	T	C	0.371387	1.00885	0.00133454	3.99995e-11
rs6708515	2	41606931	G	A	0.648333	1.00896	0.00135044	4.00351e-11
rs13014427	2	41637021	C	A	0.361807	0.991177	0.00134192	4.00503e-11
rs1396136	2	41631901	T	C	0.637833	1.0089	0.00134163	4.0157e-11
rs1508114	2	41572171	T	C	0.651108	1.00897	0.00135293	4.04956e-11
rs13390033	2	41659975	G	A	0.631545	1.00886	0.00133673	4.06321e-11
rs75007274	7	106814543	G	A	0.780741	0.989764	0.00155855	4.06444e-11
rs6544417	2	41636056	T	C	0.361951	0.991182	0.0013418	4.07707e-11
rs4952463	2	41636880	C	A	0.361886	0.991182	0.00134186	4.08449e-11
rs7609001	2	41635639	G	A	0.637647	1.00889	0.00134149	4.09197e-11
rs112533070	2	198372003	T	C	0.489726	1.00855	0.00128991	4.09566e-11
rs2023892	7	106847686	G	A	0.219314	1.01034	0.00155838	4.10717e-11
rs4952361	2	41636627	G	A	0.361925	0.991184	0.00134183	4.12392e-11
rs2135999	2	41629001	T	C	0.641011	1.00891	0.00134422	4.13278e-11
rs13004610	2	41608862	T	C	0.34662	0.991098	0.00135497	4.13601e-11
rs6736392	2	41636177	T	C	0.638003	1.00889	0.00134177	4.17031e-11
rs4952466	2	41660028	C	A	0.631676	1.00886	0.00133683	4.18236e-11
rs6141723	20	31036873	C	A	0.631513	0.99122	0.00133719	4.25042e-11
rs79705824	7	106848325	T	C	0.781087	0.989769	0.00155941	4.25996e-11
rs7627780	3	85669683	G	A	0.633299	0.991215	0.00133806	4.26081e-11
rs3787369	20	30740434	G	A	0.606337	0.991331	0.00132029	4.26175e-11
rs1518368	2	198839145	G	A	0.313948	0.99088	0.00138941	4.27516e-11
rs2135997	2	41619636	T	C	0.63649	1.00888	0.00134056	4.28516e-11
rs12712760	2	41631206	C	A	0.361719	0.99119	0.00134199	4.28718e-11
rs4952459	2	41630238	G	A	0.361282	0.991189	0.00134235	4.30781e-11
rs111811916	2	198399416	G	A	0.509856	0.991532	0.00128989	4.3134e-11
rs6544415	2	41633767	G	A	0.637386	1.00888	0.00134128	4.36604e-11
rs907089	17	37833600	G	A	0.336815	0.991048	0.00136434	4.369e-11
rs448309	2	147897358	T	C	0.627501	0.991248	0.00133373	4.37537e-11
rs10204604	2	41638052	T	C	0.638444	1.00888	0.00134213	4.40673e-11
rs2374238	2	41622670	T	C	0.360619	0.991191	0.00134288	4.42463e-11
rs6946036	7	106853659	G	A	0.781186	0.989776	0.00155966	4.43506e-11
rs13149588	4	152717757	T	C	0.533297	0.991521	0.00129251	4.45357e-11
rs9826759	3	85671119	T	C	0.366371	1.00886	0.00133831	4.45492e-11
rs6971675	7	106833797	G	A	0.781724	0.989769	0.00156105	4.46725e-11
rs1508125	2	41658700	T	C	0.364612	0.991215	0.00133969	4.49475e-11
rs4247679	2	41757294	T	C	0.627394	1.00882	0.00133365	4.49854e-11
rs6967745	7	106850548	T	G	0.218829	1.01033	0.00155962	4.5018e-11
rs1865586	2	198758868	G	A	0.684731	1.00918	0.00138784	4.50311e-11
rs77150993	7	106817100	T	G	0.219061	1.01032	0.00155905	4.51822e-11
rs4408765	2	41690066	C	A	0.379476	0.991287	0.00132882	4.5283e-11
rs7609331	2	41633921	T	C	0.361298	0.9912	0.00134233	4.55379e-11
rs6142622	20	30738978	G	A	0.396595	1.00872	0.00131859	4.57662e-11
rs6746520	2	41633989	T	C	0.638125	1.00887	0.00134187	4.57746e-11
rs2374236	2	41692508	T	C	0.631887	1.00884	0.00133699	4.58229e-11
rs903506	17	37879762	G	A	0.333751	0.991039	0.00136745	4.6113e-11
rs6141310	20	31036540	T	C	0.36984	1.00883	0.00133618	4.61463e-11
rs6737264	2	41606847	T	C	0.648219	1.00893	0.00135034	4.63843e-11
rs1396135	2	41626916	T	C	0.362116	0.991208	0.00134168	4.64026e-11
rs2934952	17	37832366	G	A	0.303593	0.990813	0.00140236	4.6612e-11
rs2888778	2	41608611	T	G	0.346426	0.991121	0.00135515	4.67465e-11
rs6724526	2	198858401	G	A	0.686231	1.00919	0.00138962	4.67689e-11
rs10193833	2	41625131	T	C	0.361095	0.991204	0.0013425	4.67752e-11
rs787991	2	198325119	G	A	0.509724	0.991548	0.00128988	4.68698e-11
rs2374240	2	41633486	T	C	0.638241	1.00887	0.00134196	4.72272e-11
rs76843318	7	106863173	G	A	0.216862	1.01035	0.00156471	4.77643e-11
rs1018946	7	106851754	T	C	0.781988	0.98978	0.00156172	4.78082e-11
rs6141724	20	31037635	T	G	0.629522	0.991253	0.0013357	4.79765e-11
rs907090	17	37833632	T	C	0.336759	0.991024	0.00137097	4.81158e-11
rs2258224	2	147880646	T	C	0.38146	1.00877	0.00132749	4.81759e-11
rs58224025	2	198821988	G	A	0.313631	0.990902	0.00138979	4.81822e-11
rs1508118	2	41630684	G	A	0.636663	1.00886	0.0013407	4.84139e-11
rs1356542	2	198835702	T	G	0.686382	1.00918	0.0013898	4.84422e-11
rs6434948	2	198832109	T	C	0.313792	0.990904	0.00138959	4.84897e-11
rs10931794	2	198776140	T	C	0.3126	0.990896	0.00139105	4.87532e-11
rs62263917	3	85667928	G	A	0.635324	0.991231	0.00133963	4.8792e-11
rs13138986	4	152719310	T	C	0.483245	1.00852	0.00129036	4.92562e-11
rs6734781	2	198759973	G	A	0.314737	0.990915	0.00138848	4.93262e-11
rs6949961	7	106850755	T	G	0.781094	0.989804	0.00155942	4.96615e-11
rs34699730	20	30722723	T	G	0.39692	1.0087	0.00131841	4.97443e-11
rs2941504	17	37830900	G	A	0.695187	1.00925	0.00140078	4.97464e-11
rs6434953	2	198929693	G	A	0.699426	1.00928	0.00140634	4.9819e-11
rs1401096	2	198823828	G	A	0.686457	1.00918	0.00138989	4.98885e-11
rs676105	11	30443688	T	C	0.703905	0.990762	0.00141242	4.99948e-11
rs7794965	7	106826439	G	A	0.782464	0.989783	0.00156296	5.01481e-11
rs480269	11	30171839	G	A	0.381175	1.00876	0.00132767	5.02098e-11
rs4845687	1	154878911	G	A	0.437736	0.991497	0.00129976	5.02129e-11
rs787990	2	198324990	G	A	0.490449	1.00851	0.00128987	5.02338e-11
rs1396137	2	41632183	T	C	0.638098	1.00885	0.00134184	5.0413e-11
rs11697333	20	31189078	T	C	0.68552	0.990915	0.00138926	5.04319e-11
rs1850631	2	198829468	T	G	0.313673	0.990912	0.00138974	5.04539e-11
rs10183295	2	41612038	T	C	0.351851	0.991169	0.00135027	5.04782e-11
rs6723137	2	41682775	T	C	0.62161	1.00877	0.00132957	5.05108e-11
rs4952458	2	41626006	T	C	0.361972	0.991224	0.00134179	5.0587e-11
rs75313693	7	106863170	T	C	0.783138	0.989776	0.00156471	5.10643e-11
rs4952359	2	41617761	G	A	0.639614	1.00886	0.00134307	5.1316e-11
rs778100	2	147891277	C	A	0.618147	0.991322	0.00132722	5.13204e-11
rs6847303	4	152730221	G	A	0.450621	1.00855	0.001296	5.14075e-11
rs1605560	2	41595236	C	A	0.350806	0.991167	0.0013512	5.16985e-11
rs10207399	2	41638355	G	A	0.360288	0.99122	0.00134315	5.17192e-11
rs13020420	2	41628539	T	C	0.36216	0.991231	0.00134165	5.20481e-11
rs6738061	2	41682638	T	C	0.378585	0.991313	0.00132943	5.28685e-11
rs489032	11	30445140	G	A	0.295107	1.00932	0.00141379	5.2993e-11
rs67391933	3	85668052	G	A	0.633149	0.991261	0.00133795	5.36256e-11
rs10207398	2	41638351	G	A	0.360038	0.991226	0.00134336	5.36829e-11
rs6846809	4	152730201	G	A	0.549284	0.991534	0.00129597	5.38024e-11
rs7605315	2	41632740	T	G	0.361864	0.991236	0.00134187	5.38261e-11
rs868215	2	41628100	G	A	0.362187	0.991238	0.00134162	5.38395e-11
rs55766949	2	198329776	G	A	0.489894	1.0085	0.0012899	5.41461e-11
rs4952360	2	41630321	T	C	0.63839	1.00884	0.00134208	5.4193e-11
rs10192605	2	41623189	G	A	0.360219	0.991229	0.0013432	5.43265e-11
rs12712756	2	41617674	T	G	0.362392	0.991242	0.00134145	5.46701e-11
rs2136000	2	41689191	G	A	0.378891	0.991322	0.00132922	5.47385e-11
rs56718086	2	198261596	G	A	0.490363	1.00849	0.00128987	5.48178e-11
rs39911	5	165500321	G	A	0.757586	1.00992	0.00150467	5.48549e-11
rs10502145	11	111525069	T	C	0.623995	1.00877	0.00133122	5.49291e-11
rs12712763	2	41668650	G	A	0.412582	0.991449	0.00130981	5.50589e-11
rs3115366	2	198258388	G	A	0.509726	0.991579	0.00128988	5.5247e-11
rs78267892	7	106823734	T	C	0.21772	1.0103	0.00156249	5.53467e-11
rs1589162	2	198782692	T	C	0.314522	0.990938	0.00138873	5.55108e-11
rs55658871	2	198278571	G	A	0.509753	0.99158	0.00128988	5.55986e-11
rs1401092	2	198792320	C	A	0.685367	1.00914	0.0013886	5.5983e-11
rs2281359	20	30726820	G	A	0.596953	0.991419	0.00131504	5.62234e-11
rs7602755	2	41686326	G	A	0.379674	0.991331	0.00132868	5.62708e-11
rs2624839	3	50202231	T	C	0.578671	0.991478	0.00130594	5.63076e-11
rs1605561	2	41624081	G	A	0.638477	1.00883	0.00134215	5.65384e-11
rs13419293	2	41630982	T	C	0.63725	1.00883	0.00134117	5.66984e-11
rs10170687	2	41611798	T	C	0.647778	1.00888	0.00134995	5.67997e-11
rs2517952	17	37838301	G	A	0.697596	1.00924	0.00140391	5.68966e-11
rs4850815	2	198786167	T	G	0.314423	0.990943	0.00138885	5.72206e-11
rs2281360	20	30726829	G	A	0.403168	1.00865	0.00131498	5.76572e-11
rs2313171	17	37833842	T	C	0.337095	0.991063	0.00137063	5.77495e-11
rs10495891	2	41617543	T	C	0.639527	1.00883	0.001343	5.84051e-11
rs77185844	7	106812916	C	A	0.220749	1.01023	0.00155477	5.84174e-11
rs2564372	2	198307813	T	C	0.490108	1.00848	0.00128989	5.8466e-11
rs10953531	7	106827867	T	C	0.217438	1.01029	0.00156322	5.87292e-11
rs4985349	2	41757447	G	A	0.628881	1.00878	0.00133474	5.87746e-11
rs7371338	2	41631931	T	C	0.36379	0.991264	0.00134034	5.88301e-11
rs9798261	2	41622920	T	C	0.637779	1.00882	0.00134159	5.88641e-11
rs60617652	2	198313300	G	A	0.509702	0.991591	0.00128988	5.89121e-11
rs149418624	17	61540351	G	A	0.763951	1.00999	0.00151852	5.89461e-11
rs4952460	2	41633072	G	A	0.361827	0.991254	0.0013419	5.89501e-11
rs12619300	2	198786490	C	A	0.313328	0.990941	0.00139017	5.91107e-11
rs6947675	7	106817184	T	C	0.780987	0.989846	0.00155918	5.91302e-11
rs17427123	7	106823661	G	A	0.78186	0.989833	0.00156141	5.96513e-11
rs407307	17	37827163	G	A	0.668506	1.009	0.00136977	5.98602e-11
rs1354980	2	41618914	T	C	0.637165	1.00881	0.0013411	6.00825e-11
rs1354981	2	41619005	C	A	0.362902	0.991263	0.00134104	6.00886e-11
rs6434954	2	198929716	T	C	0.300874	0.990843	0.00140594	6.0152e-11
rs6087398	20	31184599	T	C	0.685216	0.990953	0.00138889	6.01841e-11
rs7557203	2	198795650	G	A	0.684737	1.00912	0.00138785	6.02095e-11
rs10736126	10	100025924	G	A	0.438722	0.991534	0.00129944	6.02867e-11
rs6706937	2	198768718	T	G	0.313585	0.990948	0.00138986	6.03915e-11
rs6760891	2	198768166	T	G	0.313568	0.990948	0.00138988	6.05013e-11
rs2091329	1	110042079	G	A	0.294296	0.990785	0.00141494	6.05033e-11
rs2107318	7	106845969	G	A	0.218019	1.01027	0.00156171	6.06455e-11
rs74584447	7	106944755	T	C	0.78229	0.989831	0.00156248	6.0784e-11
rs6951639	7	106817639	G	A	0.219031	1.01025	0.00155913	6.07926e-11
rs12998773	2	41611585	G	A	0.649288	1.00888	0.00135128	6.09754e-11
rs1002935	7	106832361	G	A	0.781983	0.989837	0.00156172	6.11808e-11
rs1979239	2	198498316	T	G	0.307686	0.990903	0.00139711	6.11897e-11
rs10155017	3	136466019	G	A	0.665483	0.991101	0.00136665	6.13803e-11
rs597053	11	30441946	T	C	0.704182	0.990803	0.0014128	6.16798e-11
rs12712758	2	41623798	G	A	0.362185	0.991265	0.00134162	6.16901e-11
rs3849362	2	198308260	G	A	0.509859	0.991601	0.00128988	6.19423e-11
rs7572123	2	198769637	G	A	0.686446	1.00913	0.00138989	6.19497e-11
rs12620135	2	41765946	T	G	0.626263	1.00875	0.00133284	6.23638e-11
rs6729473	2	198763928	G	A	0.313416	0.990954	0.00139007	6.28194e-11
rs1354979	2	41618677	G	A	0.361754	0.991266	0.00134196	6.29335e-11
rs6752458	2	198835106	T	G	0.686412	1.00913	0.00138984	6.29449e-11
rs11894022	2	41785685	G	A	0.608001	1.00867	0.00132082	6.29478e-11
rs112665932	7	106916121	G	A	0.189572	1.01081	0.00164513	6.30216e-11
rs75035695	7	106818731	T	C	0.781091	0.989859	0.00155944	6.30399e-11
rs1401091	2	198790423	T	G	0.685134	1.00912	0.00138832	6.30711e-11
rs7803290	7	106907353	T	C	0.782618	0.989834	0.00156335	6.31623e-11
rs76933738	7	106814574	T	C	0.778865	0.989896	0.0015538	6.32164e-11
rs1495101	17	37832103	C	A	0.30234	0.990867	0.001404	6.36115e-11
rs9831610	3	85671909	T	C	0.366091	1.00879	0.00133853	6.36607e-11
rs2235902	20	30721350	T	C	0.404264	1.00863	0.0013144	6.36709e-11
rs750396	20	31218729	T	G	0.729331	0.990558	0.00145189	6.40866e-11
rs4850813	2	198775982	T	C	0.313596	0.99096	0.00138984	6.41319e-11
rs12532953	7	106865920	T	C	0.218128	1.01025	0.00156142	6.42705e-11
rs1495102	17	37832093	T	C	0.302344	0.990869	0.00140399	6.43505e-11
rs2341778	2	198776546	G	A	0.686212	1.00912	0.00138961	6.4495e-11
rs7577902	2	41616956	G	A	0.639428	1.00881	0.00134291	6.46469e-11
rs74983157	7	106823951	G	A	0.218519	1.01024	0.00156043	6.48858e-11
rs11889006	2	198928647	G	A	0.696891	1.00921	0.00140299	6.49433e-11
rs1518365	2	198809410	T	C	0.313718	0.990964	0.00138968	6.51451e-11
[truncated: 16,555 more rows]

## Sheet: Table S2; mtag reading snps
Supplementary Table 2
Top SNP associations for reading-ability in MTAG analysis
Note. Summary statistics for variants that reached suggestive significance threshold of 1 x 10-5
SNP	CHR	BP	A1	A2	FRQ	mtag_beta	mtag_se	mtag_pval
rs13082684	3	135783166	G	A	0.7525	0.0434383	0.00510958	1.87e-17
rs7628848	3	135781940	G	A	0.7526	0.0433824	0.00511028	2.08e-17
rs28576629	3	135773661	T	G	0.247	-0.0433762	0.00511305	2.19e-17
rs10048942	3	135785491	G	A	0.2476	-0.0433039	0.00510889	2.33e-17
rs10049233	3	135785469	G	A	0.7525	0.0431502	0.00510958	3.04e-17
rs9827662	3	135710841	C	A	0.7531	0.0431667	0.0051137	3.14e-17
rs6775778	3	135726679	G	A	0.2472	-0.0429577	0.00511161	4.32e-17
rs6799517	3	135792010	C	A	0.7376	0.0420511	0.00501234	4.88e-17
rs1403767	3	135668716	G	A	0.7459	0.0414159	0.0050651	2.92e-16
rs28631273	3	135934711	G	A	0.723	0.0402293	0.00492749	3.23e-16
rs35320690	3	135932494	T	C	0.7232	0.0401928	0.00492844	3.48e-16
rs56308637	3	135639648	T	C	0.2531	-0.0413302	0.00507179	3.67e-16
rs28875187	3	135655008	T	C	0.2531	-0.0412749	0.00507187	4.02e-16
rs3905668	3	135931586	G	A	0.2777	-0.0400433	0.00492351	4.19e-16
rs9818740	3	135939586	G	A	0.7243	0.0400353	0.00493466	4.94e-16
rs35304385	3	136386253	T	C	0.7535	0.0414202	0.00511654	5.71e-16
rs56398805	3	135932400	G	A	0.2777	-0.0398409	0.00492351	5.87e-16
rs4038586	3	136363291	T	C	0.7539	0.0413522	0.00511934	6.6e-16
rs9852406	3	135625498	T	C	0.2532	-0.0408976	0.00507101	7.32e-16
rs73230043	3	136407159	T	G	0.2465	-0.0411768	0.00511649	8.42e-16
rs9857833	3	136404467	T	C	0.754	0.041128	0.00511998	9.52e-16
rs28750366	3	136361055	T	C	0.7535	0.0410395	0.00511654	1.05e-15
rs28877020	3	136395716	T	G	0.7552	0.0411279	0.00512849	1.06e-15
rs35899944	3	136229057	G	A	0.7549	0.0410787	0.00512639	1.12e-15
rs77442224	3	136308138	T	C	0.2449	-0.041079	0.00512773	1.14e-15
rs6805316	3	135952112	G	A	0.2454	-0.0410451	0.00512435	1.15e-15
rs9883189	3	136289466	T	C	0.7553	0.0410522	0.00512922	1.21e-15
rs13071220	3	136314119	T	C	0.754	0.040955	0.00511998	1.25e-15
rs28641809	3	136290489	G	A	0.7541	0.0409608	0.00512076	1.25e-15
rs9839137	3	136304262	T	C	0.2459	-0.0409523	0.00512076	1.27e-15
rs9823373	3	136167027	T	C	0.7541	0.0409004	0.00512076	1.38e-15
rs9826454	3	135953220	G	A	0.247	-0.0408336	0.00511315	1.39e-15
rs9878078	3	136237573	T	C	0.2448	-0.040948	0.00512852	1.41e-15
rs6774964	3	136275582	G	A	0.7541	0.0408663	0.00512076	1.46e-15
rs28472992	3	136406708	G	A	0.2446	-0.0409385	0.00512986	1.46e-15
rs9875770	3	136432324	T	C	0.2463	-0.0407889	0.00511788	1.59e-15
rs9869630	3	136248019	C	A	0.2453	-0.0408323	0.00512498	1.62e-15
rs7641070	3	135698129	G	A	0.3239	-0.0374889	0.00471206	1.78e-15
rs9851361	3	135675872	T	C	0.6769	0.0375037	0.0047151	1.81e-15
rs9818056	3	136210074	T	C	0.2458	-0.0407178	0.00512146	1.86e-15
rs9834104	3	135692561	T	C	0.6765	0.0374654	0.00471358	1.89e-15
rs9289502	3	135669311	G	A	0.6737	0.0373718	0.00470306	1.92e-15
rs6439629	3	135901270	G	A	0.7271	0.0393352	0.0049502	1.92e-15
rs348258	20	47768988	T	C	0.2953	0.0383825	0.00483389	2.02e-15
rs9862763	3	135687341	G	A	0.6767	0.0374082	0.00471434	2.11e-15
rs28430744	3	135672820	G	A	0.6781	0.0374403	0.0047197	2.14e-15
rs1403770	3	135678625	G	A	0.3219	-0.0374173	0.0047197	2.23e-15
rs9864514	3	135675487	G	A	0.3231	-0.0373798	0.0047151	2.23e-15
rs13326151	3	136261744	G	A	0.7554	0.0406637	0.00512993	2.25e-15
rs13068210	3	135905546	T	G	0.7271	0.0392334	0.0049502	2.27e-15
rs9828088	3	136247790	T	C	0.2453	-0.0406078	0.00512498	2.31e-15
rs2426117	20	47693160	G	A	0.6898	-0.0377581	0.00476694	2.36e-15
rs2075676	20	47691211	C	A	0.6882	-0.0376786	0.00476021	2.47e-15
rs10212558	3	135671866	C	A	0.3231	-0.0373183	0.0047151	2.48e-15
rs9843725	3	135702865	G	A	0.6775	0.0373173	0.0047174	2.56e-15
rs6019624	20	47685815	G	A	0.6902	-0.0377186	0.00476863	2.58e-15
rs2075675	20	47685493	T	C	0.6902	-0.0377146	0.00476863	2.6e-15
rs9853577	3	135708147	G	A	0.3226	-0.0372946	0.00471701	2.65e-15
rs34311570	3	135708982	G	A	0.6766	0.0372661	0.00471396	2.67e-15
rs9864247	3	135710176	G	A	0.3239	-0.0372369	0.00471206	2.73e-15
rs9883808	3	135682214	T	C	0.6764	0.0372403	0.0047132	2.76e-15
rs9825239	3	135694771	T	C	0.3226	-0.0372606	0.00471701	2.81e-15
rs71336046	3	135682756	T	G	0.6764	0.0372299	0.0047132	2.81e-15
rs9880211	3	136107549	G	A	0.7543	0.0404467	0.00512214	2.87e-15
rs6512567	20	47688620	T	G	0.6898	-0.0376377	0.00476694	2.89e-15
rs9868246	3	135679545	T	C	0.6765	0.037216	0.00471358	2.89e-15
rs9837158	3	136073163	T	C	0.2461	-0.0404123	0.00511934	2.93e-15
rs184442184	3	135684459	T	G	0.3215	-0.0372605	0.00472134	2.98e-15
rs9810051	3	136108603	C	A	0.7562	0.0405153	0.0051356	3.04e-15
rs9872178	3	135986438	T	G	0.7533	0.040343	0.00511514	3.1e-15
rs6807242	3	135693943	G	A	0.6755	0.0371424	0.00470979	3.12e-15
rs9846137	3	135674932	T	C	0.6764	0.0371622	0.0047132	3.15e-15
rs13317459	3	135670056	T	C	0.322	-0.0372074	0.00471932	3.17e-15
rs9862743	3	135687292	G	A	0.6762	0.03715	0.00471244	3.19e-15
rs348267	20	47775921	T	C	0.2869	0.0384146	0.00487515	3.28e-15
rs6786582	3	135898984	T	C	0.7271	0.0390059	0.0049502	3.28e-15
rs112781244	3	135685290	T	C	0.6759	0.0371206	0.0047113	3.3e-15
rs3092427	20	47774781	T	G	0.2869	0.0384041	0.00487515	3.34e-15
rs13072596	3	135681531	G	A	0.3235	-0.0371095	0.00471358	3.47e-15
rs17250445	3	135709103	T	C	0.3239	-0.0370849	0.00471206	3.54e-15
rs6019671	20	47815227	G	A	0.7052	-0.0380615	0.00483618	3.54e-15
rs2426139	20	47780105	G	A	0.7132	-0.0383696	0.00487566	3.56e-15
rs34324561	3	136101242	T	G	0.7544	0.0403137	0.00512289	3.57e-15
rs35257855	3	135707761	T	C	0.6759	0.0370689	0.0047113	3.6e-15
rs34031772	3	136018141	T	C	0.7532	0.0402366	0.00511439	3.62e-15
rs17196987	3	135697373	G	A	0.676	0.0370615	0.00471168	3.67e-15
rs13321220	3	135885205	G	A	0.7273	0.0389389	0.00495134	3.71e-15
rs73611328	20	47669980	T	C	0.6902	-0.0375011	0.00476863	3.72e-15
rs6769762	3	135908178	G	A	0.7281	0.0389689	0.00495589	3.75e-15
rs9844666	3	135974216	G	A	0.756	0.0403701	0.00513412	3.75e-15
rs6095417	20	47678201	G	A	0.6903	-0.0374949	0.00476906	3.78e-15
rs1075218	17	34960103	T	G	0.5972	-0.0360066	0.00458063	3.82e-15
rs9836758	3	135772078	T	C	0.3228	-0.0370677	0.00471625	3.85e-15
rs28718456	3	136204006	G	A	0.247	-0.0401805	0.00511308	3.89e-15
rs6019618	20	47671538	T	C	0.6901	-0.0374673	0.00476821	3.91e-15
rs9848322	3	135707156	G	A	0.3225	-0.0370667	0.0047174	3.92e-15
rs9836374	3	135708448	T	C	0.6761	0.0370187	0.00471206	3.96e-15
rs13072038	3	135978797	T	C	0.7541	0.0402222	0.00512074	4.01e-15
rs2426122	20	47697939	G	A	0.3097	0.0374594	0.00476906	4.01e-15
rs73222222	3	135771725	G	A	0.3228	-0.0370387	0.00471625	4.05e-15
rs9862777	3	135752319	T	G	0.3225	-0.0370378	0.0047174	4.12e-15
rs66501340	20	47677185	T	C	0.6904	-0.0374457	0.00476948	4.12e-15
rs6090939	20	47665825	G	A	0.3099	0.0374324	0.00476821	4.15e-15
rs36039354	3	135774361	G	A	0.6772	0.0370224	0.00471629	4.16e-15
rs13081105	3	135670572	G	A	0.3215	-0.0370599	0.00472124	4.17e-15
rs34767379	3	135773326	T	C	0.3228	-0.0370174	0.00471629	4.2e-15
rs348263	20	47795420	T	C	0.2877	0.0382269	0.0048711	4.24e-15
rs6019613	20	47664667	T	C	0.3098	0.0374058	0.00476863	4.36e-15
rs6090940	20	47666027	T	G	0.3096	0.037411	0.00476948	4.37e-15
rs13325914	3	135717217	G	A	0.3236	-0.0369688	0.0047132	4.38e-15
rs35096613	3	136531250	G	A	0.7543	0.0401746	0.00512214	4.39e-15
rs7509369	20	47668037	G	A	0.6902	-0.0373944	0.00476863	4.44e-15
rs6012591	20	47667342	T	C	0.6902	-0.0373926	0.00476863	4.46e-15
rs2869694	20	47668383	T	C	0.3098	0.0373902	0.00476863	4.47e-15
rs6019621	20	47679963	T	C	0.3095	0.0373959	0.00476991	4.51e-15
rs6012590	20	47667237	T	C	0.3098	0.0373839	0.00476863	4.52e-15
rs28634226	3	136129882	G	A	0.7537	0.0401224	0.00511796	4.52e-15
rs2426121	20	47697732	C	A	0.3097	0.037387	0.00476906	4.52e-15
rs35352346	3	135881488	G	A	0.7264	0.0387735	0.00494625	4.54e-15
rs2295033	20	47610896	T	C	0.3096	0.0373827	0.00476948	4.58e-15
rs34168675	3	136183106	G	A	0.2468	-0.0400852	0.00511447	4.59e-15
rs1538482	20	47705496	T	C	0.7047	-0.037883	0.00483379	4.61e-15
rs141832029	3	135767387	G	A	0.6773	0.0369605	0.00471663	4.64e-15
rs3817652	20	47663368	G	A	0.3098	0.0373674	0.00476863	4.65e-15
rs9880721	3	135766164	G	A	0.676	0.0369201	0.00471168	4.66e-15
rs7621396	3	135695018	T	C	0.6774	0.0369602	0.00471701	4.67e-15
rs12695649	3	136271916	T	C	0.7528	0.0400392	0.00511169	4.77e-15
rs1569750	20	47603241	G	A	0.2949	0.0378764	0.0048357	4.78e-15
rs9877082	3	135751336	T	C	0.676	0.0369017	0.00471168	4.8e-15
rs9818536	3	136115295	T	C	0.2448	-0.0401662	0.00512856	4.81e-15
rs9814557	3	135720540	G	A	0.3226	-0.0369414	0.00471701	4.82e-15
rs6768743	3	136205007	T	C	0.7533	0.0400587	0.00511517	4.83e-15
rs6807058	3	135758869	T	C	0.3225	-0.0369404	0.0047174	4.85e-15
rs348276	20	47786190	G	A	0.7124	-0.0381428	0.0048716	4.89e-15
rs17200216	3	136067232	C	A	0.7537	0.0400693	0.00511793	4.91e-15
rs9841529	3	136137283	C	A	0.2463	-0.0400692	0.00511796	4.91e-15
rs34757183	3	136143668	T	G	0.2456	-0.0400992	0.00512287	4.98e-15
rs10935175	3	135724461	T	C	0.3227	-0.0369113	0.00471663	5.05e-15
rs13096466	3	136255483	T	C	0.2457	-0.0400844	0.00512217	5.05e-15
rs6012592	20	47677162	C	A	0.6904	-0.0373235	0.00476948	5.06e-15
rs9812561	3	135762510	T	C	0.324	-0.0368662	0.00471168	5.1e-15
rs13097946	3	135713622	C	A	0.6765	0.0368802	0.00471358	5.11e-15
rs34913797	3	136127570	G	A	0.7554	0.0401359	0.00512993	5.12e-15
rs11905116	20	47658064	G	A	0.3098	0.0373079	0.00476863	5.13e-15
rs7621425	3	135762017	G	A	0.324	-0.0368614	0.00471168	5.14e-15
rs2426125	20	47700982	G	A	0.2959	0.0377934	0.00483095	5.15e-15
rs1885163	20	47701765	T	C	0.7042	-0.0377914	0.00483142	5.2e-15
rs10212530	3	135671417	G	A	0.3218	-0.0369195	0.00472016	5.21e-15
rs6019608	20	47655617	T	C	0.3092	0.037318	0.00477118	5.22e-15
rs9870825	3	136065720	C	A	0.7554	0.0401181	0.00512991	5.26e-15
rs9875328	3	135765190	G	A	0.676	0.0368439	0.00471168	5.3e-15
rs13081671	3	135876549	T	C	0.2737	-0.0386698	0.00494569	5.33e-15
rs7621331	3	135761927	G	A	0.324	-0.0368394	0.00471168	5.34e-15
rs66626713	3	135658994	G	A	0.6452	0.0360359	0.00460895	5.34e-15
rs9820621	3	136110513	G	A	0.7562	0.0401519	0.0051356	5.35e-15
rs13092193	3	136240366	T	C	0.754	0.0400253	0.00512006	5.39e-15
rs7427833	3	135733833	T	C	0.6773	0.0368671	0.0047167	5.44e-15
rs34135127	3	136226498	T	C	0.756	0.0401209	0.0051342	5.52e-15
rs8078079	17	34959346	T	C	0.5961	-0.0357765	0.00457854	5.54e-15
rs707533	20	47652254	G	A	0.3095	0.0372717	0.00476991	5.54e-15
rs28811905	3	136252052	T	C	0.7533	0.0399677	0.00511517	5.56e-15
rs6019600	20	47646932	T	C	0.3093	0.0372751	0.00477076	5.57e-15
rs2869692	20	47638256	G	A	0.6907	-0.0372735	0.00477076	5.59e-15
rs6774289	3	135714105	T	G	0.3237	-0.0368149	0.00471282	5.64e-15
rs17364492	3	136204437	C	A	0.2477	-0.0399012	0.00510822	5.67e-15
rs13098245	3	135713634	G	A	0.6765	0.0368097	0.00471358	5.75e-15
rs6771224	3	135760734	G	A	0.324	-0.0367934	0.00471168	5.77e-15
rs7270848	20	47639737	G	A	0.3094	0.0372451	0.00477033	5.83e-15
rs9850364	3	136531655	T	C	0.7541	0.03998	0.00512074	5.83e-15
rs7433567	3	135733617	G	A	0.6773	0.0368252	0.0047167	5.84e-15
rs6019573	20	47602832	T	G	0.3093	0.0372471	0.00477076	5.84e-15
rs6090941	20	47676951	G	A	0.6904	-0.0372318	0.00476948	5.89e-15
rs6810223	3	135694504	T	G	0.3224	-0.0368242	0.00471778	5.93e-15
rs1569749	20	47601509	G	A	0.3096	0.0372255	0.00476948	5.95e-15
rs66970580	20	47641339	T	C	0.6906	-0.0372316	0.00477033	5.96e-15
rs13042947	20	47647876	T	C	0.6906	-0.0372285	0.00477033	5.99e-15
rs6095401	20	47646621	G	A	0.6906	-0.0372239	0.00477033	6.04e-15
rs1048590	20	47610297	T	G	0.3096	0.0372106	0.00476948	6.1e-15
rs6786769	3	135713769	T	C	0.6763	0.0367663	0.00471282	6.13e-15
rs6090932	20	47598298	C	A	0.3095	0.0372074	0.00476991	6.17e-15
rs6095400	20	47645989	C	A	0.3094	0.0372098	0.00477033	6.18e-15
rs28519617	3	135874930	T	G	0.729	0.0386976	0.00496112	6.18e-15
rs6019601	20	47647662	T	C	0.6906	-0.0372069	0.00477033	6.21e-15
rs28535121	3	135892798	T	C	0.7281	0.038653	0.00495589	6.22e-15
rs1983639	20	47572282	G	A	0.6905	-0.0372016	0.00476991	6.23e-15
rs13316214	3	136158221	G	A	0.2466	-0.0398897	0.00511586	6.33e-15
rs9808979	3	135719298	G	A	0.3243	-0.0367237	0.00471055	6.39e-15
rs2295027	20	47582884	G	A	0.6904	-0.0371806	0.00476948	6.41e-15
rs9812579	3	136151250	G	A	0.2462	-0.0399019	0.00511866	6.42e-15
rs6019595	20	47644032	G	A	0.3095	0.0371758	0.00476991	6.5e-15
rs1997854	20	47602339	G	A	0.3096	0.0371725	0.00476948	6.5e-15
rs13041022	20	47642476	G	A	0.6905	-0.0371752	0.00476991	6.51e-15
rs17619821	17	34944593	G	A	0.5933	-0.0356424	0.00457327	6.51e-15
rs707534	20	47652338	G	A	0.3094	0.0371779	0.00477033	6.51e-15
rs35326900	3	136183253	G	A	0.7533	0.0398579	0.00511517	6.59e-15
rs6807565	3	135759246	G	A	0.6776	0.0367575	0.00471778	6.63e-15
rs7643661	3	135761898	T	G	0.324	-0.0367081	0.00471168	6.65e-15
rs9842840	3	135736222	C	A	0.324	-0.0367026	0.00471175	6.72e-15
rs6019603	20	47653406	T	C	0.6906	-0.0371588	0.00477033	6.72e-15
rs1393786	3	135854035	C	A	0.727	0.0385524	0.00494964	6.76e-15
rs6019558	20	47583480	C	A	0.6905	-0.0371456	0.00476991	6.84e-15
rs9810789	3	136186184	G	A	0.2438	-0.0399911	0.00513562	6.86e-15
rs28669017	3	135874932	T	G	0.7298	0.0386634	0.00496579	6.92e-15
rs6019602	20	47651492	G	A	0.6906	-0.0371196	0.00477033	7.18e-15
rs9862264	3	135694496	G	A	0.322	-0.0367117	0.00471932	7.31e-15
rs9837355	3	135765309	G	A	0.3203	-0.0367593	0.0047259	7.35e-15
rs17197552	3	135722264	G	A	0.3243	-0.0366254	0.00471055	7.53e-15
rs9879531	3	136638975	G	A	0.2439	-0.0399055	0.00513491	7.76e-15
rs6793835	3	135819934	G	A	0.7355	0.0388486	0.00499976	7.84e-15
rs9857966	3	136279390	T	C	0.7542	0.0397834	0.00512146	7.98e-15
rs9813115	3	136063707	T	C	0.2448	-0.0398275	0.00512849	8.11e-15
rs6019604	20	47653498	G	A	0.6905	-0.037018	0.00476991	8.44e-15
rs12330335	3	135853532	C	A	0.2726	-0.0384202	0.00495195	8.59e-15
rs6019557	20	47583372	T	G	0.6904	-0.0369856	0.00476948	8.86e-15
rs9813691	3	136260722	T	G	0.7541	0.0396852	0.00512076	9.2e-15
rs13321721	3	136209550	G	A	0.2456	-0.0396597	0.00512287	9.81e-15
rs6019619	20	47677834	T	C	0.6929	-0.0370016	0.00478025	9.9e-15
rs67949818	3	136212978	G	A	0.7554	0.0396613	0.00512993	1.06e-14
rs35915570	17	34910357	T	C	0.406	0.0347051	0.00449084	1.09e-14
rs1403766	3	135668836	T	C	0.3302	-0.0362221	0.00468879	1.12e-14
rs12150665	17	34914787	T	C	0.5931	-0.0346671	0.00448927	1.14e-14
rs59720361	17	34929379	G	A	0.4059	0.0346572	0.00449105	1.19e-14
rs12949679	17	34938599	G	A	0.5942	-0.0346561	0.00449127	1.2e-14
rs8068351	17	34916879	T	C	0.5941	-0.0346275	0.00449094	1.25e-14
rs12695644	3	135844938	T	C	0.2737	-0.0381104	0.00494573	1.3e-14
rs12951387	17	34913982	G	A	0.5941	-0.0346052	0.00449101	1.3e-14
rs6019547	20	47561091	G	A	0.6906	-0.0367544	0.00477047	1.31e-14
rs12603276	17	34946547	T	C	0.5259	-0.0346491	0.00449828	1.33e-14
rs12936319	17	34959459	G	A	0.4033	0.0346235	0.00449597	1.35e-14
rs35712149	17	34960336	T	G	0.403	0.0346271	0.00449662	1.35e-14
rs1393787	3	135854201	G	A	0.7284	0.0381735	0.00495761	1.36e-14
rs35751000	17	34913528	G	A	0.5834	-0.0344416	0.0044733	1.37e-14
rs6012593	20	47677835	G	A	0.6924	-0.0367841	0.00477809	1.38e-14
rs2285639	17	34951327	T	C	0.4061	0.03455	0.00449077	1.43e-14
rs6607326	17	34917608	T	C	0.5262	-0.0339744	0.00441627	1.44e-14
rs13079205	3	135800693	G	A	0.2725	-0.0380891	0.00495291	1.47e-14
rs9848926	3	135816302	T	C	0.7275	0.0380748	0.00495298	1.5e-14
rs1005551	17	34949361	T	C	0.4061	0.0344848	0.00449077	1.6e-14
rs6012586	20	47647417	T	C	0.6906	-0.036627	0.00477033	1.61e-14
rs2078447	17	34959861	G	A	0.4033	0.0345172	0.00449597	1.62e-14
rs12937411	17	34950239	T	C	0.4061	0.0344658	0.00449077	1.66e-14
rs7223633	17	34928562	T	C	0.4738	0.0338915	0.00441627	1.66e-14
rs13082532	3	135846831	T	G	0.2715	-0.0380488	0.00495823	1.67e-14
rs9881400	3	135861666	T	G	0.2716	-0.0380292	0.00495761	1.71e-14
rs1052620	3	136574521	T	C	0.2427	-0.0394414	0.00514348	1.74e-14
rs9653930	3	135810314	T	C	0.2723	-0.0379868	0.00495407	1.75e-14
rs9834966	3	135808620	T	G	0.7275	0.037965	0.00495288	1.78e-14
rs34409306	3	135729548	G	A	0.6793	0.036213	0.00472435	1.79e-14
rs12941009	17	34961051	T	C	0.4023	0.0344309	0.00449783	1.93e-14
rs73230099	3	136552627	G	A	0.2423	-0.0393863	0.00514637	1.96e-14
rs1022688	20	47648856	G	A	0.6842	-0.0363004	0.00474392	1.98e-14
rs34966008	17	34919623	T	C	0.4057	0.0343589	0.0044913	2.01e-14
rs6771997	3	135731314	G	A	0.3207	-0.0361372	0.00472442	2.03e-14
rs1403769	3	135668348	G	A	0.3418	-0.0355572	0.00464913	2.04e-14
rs67109185	3	135827392	G	A	0.7264	0.0378238	0.00494642	2.06e-14
rs6775314	3	136275948	G	A	0.7547	0.0417277	0.0054576	2.08e-14
rs6799320	3	135802439	G	A	0.7275	0.0378343	0.00495291	2.19e-14
rs1523595	3	135740147	C	A	0.6786	0.0360527	0.00472163	2.25e-14
rs34984028	20	47549047	T	C	0.3096	0.0364107	0.00476957	2.28e-14
rs9870122	3	135820265	T	G	0.7266	0.0377365	0.00494784	2.41e-14
rs9842864	3	135766339	G	A	0.3206	-0.0375702	0.00493094	2.55e-14
rs34864445	3	135822924	T	C	0.2724	-0.0377405	0.00495338	2.55e-14
rs12603391	17	34914149	G	A	0.4746	0.0336431	0.0044159	2.56e-14
rs6095367	20	47550488	T	C	0.3096	0.0363368	0.00476962	2.57e-14
rs1523597	3	135739722	T	C	0.3214	-0.0359714	0.0047217	2.57e-14
rs9289503	3	135739341	T	C	0.3218	-0.0359541	0.00472016	2.59e-14
rs6809006	3	135731240	T	C	0.6786	0.0359647	0.00472163	2.6e-14
rs4073308	3	135740469	G	A	0.6786	0.0359348	0.00472163	2.73e-14
rs67589653	3	135811574	T	C	0.7288	0.0377497	0.00496031	2.73e-14
rs6799056	3	135802350	T	C	0.2735	-0.0376367	0.00494725	2.79e-14
rs6019535	20	47541517	G	A	0.6901	-0.0362353	0.0047683	2.98e-14
rs6792630	3	135824901	C	A	0.7285	0.037656	0.00495835	3.09e-14
rs9696811	9	131923530	T	C	0.3167	0.0358908	0.00474052	3.7e-14
rs9906189	17	34905408	G	A	0.4728	-0.0333935	0.00441672	4.01e-14
rs10512990	3	135814627	T	G	0.2707	-0.0381181	0.00505558	4.71e-14
rs9849088	3	135643902	T	C	0.337	-0.0351726	0.00466512	4.72e-14
rs35896773	3	135659566	G	A	0.3364	-0.0351781	0.00466719	4.8e-14
rs9819707	3	135656506	C	A	0.3355	-0.0352008	0.00467037	4.81e-14
rs9819060	3	135656050	G	A	0.3365	-0.0351705	0.00466685	4.84e-14
rs34651656	20	47534729	G	A	0.689	-0.0358858	0.00476371	4.95e-14
rs9833799	3	135641167	G	A	0.6632	0.0351453	0.0046658	4.98e-14
rs1005552	17	34949598	T	C	0.5539	-0.0340206	0.00451851	5.11e-14
rs57705647	17	34924538	T	C	0.5547	-0.0340214	0.0045193	5.15e-14
rs13037557	20	47534590	T	C	0.3111	0.0358461	0.00476328	5.25e-14
rs7648146	3	135657510	T	C	0.3365	-0.0351118	0.00466685	5.33e-14
rs12330820	3	135659385	G	A	0.6631	0.0350985	0.00466548	5.35e-14
rs6512554	20	47532750	G	A	0.3113	0.0358168	0.00476235	5.44e-14
rs34327767	17	34929002	G	A	0.5548	-0.033988	0.0045194	5.46e-14
rs944072	9	131925750	G	A	0.6707	-0.0352795	0.00469234	5.54e-14
rs10512981	3	135649310	G	A	0.3383	-0.0350225	0.00466077	5.72e-14
rs35258073	17	34952789	T	C	0.5545	-0.0339576	0.0045191	5.72e-14
rs1568349	3	135648221	T	C	0.6617	0.0350221	0.00466077	5.72e-14
rs2400648	3	135667961	G	A	0.6641	0.0350815	0.00466881	5.73e-14
rs7266065	20	47531817	G	A	0.6889	-0.0357793	0.00476315	5.84e-14
rs2204259	3	135653272	T	C	0.663	0.0350406	0.00466512	5.86e-14
rs6095360	20	47532536	G	A	0.3113	0.0357681	0.00476235	5.89e-14
rs9820717	3	136346613	C	A	0.7739	0.0395789	0.00527144	6e-14
rs66544356	3	135654467	G	A	0.3378	-0.0350052	0.00466243	6.01e-14
rs7638129	3	135650641	T	C	0.6617	0.0349886	0.00466077	6.05e-14
rs7217095	17	34918092	T	C	0.5554	-0.0333112	0.00443746	6.06e-14
rs28573110	17	34914365	G	A	0.445	0.0333027	0.00443706	6.12e-14
rs13100192	3	136421291	C	A	0.7742	0.039582	0.00527392	6.13e-14
rs13433688	3	136409171	T	C	0.2259	-0.0395672	0.00527309	6.21e-14
rs1106908	17	34942595	G	A	0.5545	-0.0339087	0.0045191	6.22e-14
rs12150387	17	34841669	C	A	0.5633	-0.0339775	0.00452868	6.25e-14
rs2074103	17	34935878	C	A	0.5545	-0.0339031	0.0045191	6.28e-14
rs9844478	3	135643315	T	C	0.3366	-0.0350082	0.00466648	6.28e-14
rs7640153	3	135650060	C	A	0.663	0.0349937	0.00466517	6.33e-14
rs9820057	3	135656738	G	A	0.337	-0.0349896	0.00466514	6.37e-14
rs13434196	3	135643303	T	C	0.663	0.0349875	0.00466512	6.39e-14
rs10739743	9	131932940	C	A	0.3293	0.0351721	0.00469234	6.6e-14
rs9864656	3	135643538	T	C	0.663	0.0349657	0.00466512	6.62e-14
rs9877191	3	135656267	T	C	0.6621	0.0349352	0.00466209	6.71e-14
rs34522617	3	135724841	T	G	0.6827	0.0354898	0.00473782	6.85e-14
rs59063369	3	135644478	G	A	0.337	-0.0349421	0.00466512	6.88e-14
rs35230968	17	34950837	T	C	0.5546	-0.0338478	0.0045192	6.9e-14
rs75685279	3	136434833	C	A	0.2278	-0.0393709	0.00525751	6.97e-14
rs12949068	17	34938437	G	A	0.5551	-0.0332251	0.00443716	7e-14
rs56807950	3	135644373	T	C	0.337	-0.0349263	0.00466512	7.06e-14
rs9829476	3	135640756	G	A	0.6631	0.0349238	0.00466546	7.12e-14
rs2285641	17	34951091	T	C	0.4449	0.0332066	0.00443716	7.22e-14
rs28453905	3	135665019	T	C	0.6622	0.0348837	0.00466238	7.32e-14
rs12237274	9	131931720	C	A	0.6707	-0.0351039	0.00469229	7.37e-14
rs71310215	3	136318360	G	A	0.7746	0.0394725	0.00527723	7.45e-14
rs10819473	9	131927145	T	C	0.329	0.0350997	0.00469343	7.52e-14
rs7625040	3	135662465	C	A	0.337	-0.0348713	0.00466514	7.73e-14
rs9813082	3	135637457	G	A	0.6626	0.0348574	0.00466376	7.77e-14
rs6779603	3	135639955	G	A	0.6631	0.0348655	0.00466546	7.83e-14
rs8882	17	34869155	G	A	0.5325	0.0336396	0.00450204	7.89e-14
rs12330384	3	135667754	T	C	0.6686	0.0349901	0.00468456	8.07e-14
rs9833699	3	135641284	T	C	0.3324	-0.0349618	0.0046811	8.1e-14
rs7623721	3	135657414	G	A	0.337	-0.0348419	0.00466514	8.11e-14
rs9818786	3	135655901	C	A	0.3324	-0.0349593	0.0046811	8.13e-14
rs9697030	9	131920181	T	C	0.3119	0.0378547	0.00506915	8.16e-14
rs34713024	17	34840664	G	A	0.5946	-0.0341381	0.00457494	8.52e-14
rs9840500	3	136621338	G	A	0.2416	-0.0401041	0.0053763	8.69e-14
rs870812	3	135647067	G	A	0.6669	0.0348983	0.00467861	8.71e-14
rs9870581	3	135640854	G	A	0.3324	-0.0349155	0.0046811	8.73e-14
rs9864775	3	135643568	T	C	0.6676	0.0349137	0.0046811	8.76e-14
rs9819440	3	135663482	T	C	0.3325	-0.0349012	0.00468075	8.9e-14
rs140048840	3	136465679	T	C	0.2259	-0.0393095	0.00527309	9e-14
rs9875948	3	135641904	G	A	0.3325	-0.0348935	0.00468075	9.01e-14
rs7626676	3	135650750	G	A	0.6449	0.0343506	0.00460888	9.12e-14
rs9847427	3	136351550	C	A	0.7757	0.0393969	0.00528641	9.16e-14
rs13062352	3	136464762	G	A	0.7741	0.0392973	0.00527309	9.16e-14
rs9854494	3	135641822	T	C	0.6676	0.0348841	0.0046811	9.19e-14
rs9289513	3	136451746	T	G	0.2262	-0.0392759	0.00527062	9.2e-14
rs9820189	3	135663785	G	A	0.6675	0.0348774	0.00468075	9.25e-14
rs9814505	3	135655505	C	A	0.3324	-0.0348763	0.0046811	9.3e-14
rs9834624	3	135641694	G	A	0.6675	0.034871	0.00468075	9.34e-14
rs67382287	3	136380459	T	C	0.2247	-0.0393524	0.00528306	9.42e-14
rs9824558	3	135634029	G	A	0.6624	0.0347289	0.00466304	9.5e-14
rs13080786	3	136543708	G	A	0.2417	-0.040019	0.00537551	9.72e-14
rs35989249	17	34884149	T	C	0.5939	-0.0334286	0.00449053	9.75e-14
rs7609938	3	135634917	G	A	0.6623	0.0347096	0.00466275	9.77e-14
rs2291285	17	34890362	G	A	0.5953	-0.0334277	0.0044933	1.01e-13
rs13314357	3	136487559	G	A	0.226	-0.0392186	0.00527226	1.02e-13
rs4837346	9	131935467	T	C	0.6645	-0.0347318	0.00467046	1.03e-13
rs6802139	3	135627433	T	C	0.3379	-0.0346631	0.00466207	1.04e-13
rs9845862	3	136472573	T	C	0.7741	0.0391994	0.00527309	1.05e-13
rs66509730	3	136504258	C	A	0.2268	-0.039133	0.00526573	1.07e-13
rs9872542	3	135720673	T	C	0.6783	0.0373509	0.00502683	1.08e-13
rs2306590	17	34854280	G	A	0.5942	-0.0333629	0.00449062	1.09e-13
rs9819988	3	135624570	T	C	0.661	0.0346036	0.00465837	1.1e-13
rs9819856	3	136492149	T	C	0.7742	0.0391753	0.00527392	1.1e-13
rs71336080	3	136496070	G	A	0.7742	0.0391659	0.00527397	1.12e-13
rs9876837	3	135625958	T	C	0.6621	0.03461	0.00466207	1.14e-13
rs35716521	3	136494670	G	A	0.7744	0.0391556	0.00527557	1.15e-13
rs3744593	17	34943719	T	C	0.4434	0.032942	0.00443873	1.16e-13
rs12952548	17	34898722	T	G	0.4038	0.0333594	0.00449498	1.16e-13
rs908825	3	135647537	G	A	0.6669	0.0347199	0.00467861	1.16e-13
rs1109442	17	34862220	T	C	0.5286	0.0333816	0.00449989	1.19e-13
rs1483544	17	34873031	T	C	0.4751	0.0327565	0.00441579	1.19e-13
rs1872239	3	136503911	G	A	0.774	0.0391087	0.00527232	1.19e-13
rs34564818	3	136487727	G	A	0.7741	0.0391144	0.00527309	1.19e-13
rs1966222	9	131927226	T	C	0.6711	-0.0347975	0.00469384	1.23e-13
rs62070730	17	34873697	T	C	0.5249	-0.0327148	0.00441579	1.28e-13
rs10819475	9	131930840	G	A	0.6915	-0.0353708	0.00477448	1.28e-13
rs1966223	9	131927221	G	A	0.3291	0.0347534	0.00469311	1.31e-13
rs7034195	9	131941309	C	A	0.6713	-0.0347447	0.00469452	1.35e-13
rs1401545	3	135622481	T	C	0.6675	0.0346364	0.00468079	1.37e-13
rs1568350	3	135648685	T	C	0.667	0.0346155	0.00467896	1.38e-13
rs36109616	3	136492403	G	A	0.774	0.039	0.00527226	1.39e-13
rs12948803	17	34853103	C	A	0.4048	0.0332291	0.00449238	1.4e-13
rs4837345	9	131923949	T	C	0.3065	0.0353732	0.00478312	1.41e-13
rs12057089	9	131929957	T	C	0.3084	0.0352981	0.00477491	1.44e-13
rs10819474	9	131930494	T	C	0.6915	-0.0352937	0.00477448	1.44e-13
rs419636	9	131931277	T	C	0.6915	-0.035292	0.00477448	1.45e-13
rs17560870	17	34865131	G	A	0.405	0.0332017	0.00449207	1.46e-13
rs9881831	3	136389718	T	C	0.7754	0.039052	0.0052839	1.46e-13
rs9289514	3	136493203	T	C	0.226	-0.0389474	0.00527226	1.5e-13
rs3736165	17	34900642	G	A	0.596	-0.0332008	0.00449455	1.5e-13
rs3736167	17	34900847	C	A	0.4035	0.0331984	0.00449545	1.53e-13
rs35198484	3	136492637	G	A	0.774	0.0389291	0.00527226	1.54e-13
rs35210994	3	136496136	C	A	0.226	-0.0389236	0.00527232	1.55e-13
rs2768630	9	131866388	T	C	0.2975	0.0356046	0.00482349	1.57e-13
rs55678980	3	135630218	T	C	0.3325	-0.0345391	0.00468079	1.6e-13
rs6095395	20	47627095	G	A	0.3095	0.0351928	0.00476998	1.61e-13
rs35880395	3	136507090	T	C	0.226	-0.0388974	0.00527232	1.61e-13
rs34804893	3	136339970	G	A	0.7737	0.0388763	0.00526979	1.62e-13
rs9838884	3	136455704	T	C	0.2244	-0.0389726	0.00528557	1.66e-13
rs6019582	20	47627605	T	C	0.3241	0.0347384	0.00471137	1.66e-13
rs1107328	9	131917534	T	G	0.2981	0.0355338	0.004821	1.7e-13
rs1523596	3	135739807	T	C	0.3195	-0.0363763	0.0049355	1.7e-13
rs6019581	20	47627572	C	A	0.676	-0.0347119	0.00471175	1.74e-13
rs2295580	20	47626847	T	C	0.6758	-0.034687	0.004711	1.8e-13
rs1977447	9	131868196	T	C	0.2992	0.035457	0.0048156	1.8e-13
rs2273531	20	47628434	T	C	0.6758	-0.0346849	0.004711	1.8e-13
rs34675748	17	34844756	C	A	0.405	0.0330665	0.00449203	1.82e-13
rs11650008	17	34892731	C	A	0.5269	0.0325008	0.00441677	1.86e-13
rs3818224	20	47628170	T	C	0.6758	-0.0346606	0.004711	1.88e-13
rs9813376	3	136475426	T	C	0.2243	-0.0388915	0.00528641	1.88e-13
rs2254230	9	131905177	T	G	0.702	-0.0354684	0.00482116	1.88e-13
rs6012581	20	47627845	T	C	0.3241	0.0346536	0.00471137	1.9e-13
rs7855278	9	131921365	T	G	0.6909	-0.0350901	0.00477205	1.93e-13
rs13433683	3	136518670	T	C	0.7748	0.0387906	0.00527895	2.01e-13
rs7868454	9	131918086	C	A	0.691	-0.0350659	0.00477241	2.02e-13
rs6019580	20	47625905	T	C	0.6757	-0.0345648	0.00471062	2.17e-13
rs3118625	9	131873256	C	A	0.2976	0.0353824	0.00482303	2.2e-13
rs7037163	9	131894340	C	A	0.6941	-0.0351051	0.0047855	2.21e-13
rs2094704	9	131918294	G	A	0.691	-0.0350076	0.00477241	2.21e-13
rs2295031	20	47580347	G	A	0.3241	0.0345594	0.00471137	2.21e-13
rs3124512	9	131903881	T	C	0.2982	0.0353523	0.00482023	2.23e-13
rs9871184	3	136514310	G	A	0.7747	0.0386897	0.00527811	2.3e-13
rs36177165	3	136508281	G	A	0.7738	0.0386303	0.00527067	2.31e-13
rs8070260	17	34866915	G	A	0.5265	0.0323653	0.00441662	2.34e-13
rs7868476	9	131918133	G	A	0.691	-0.0349698	0.00477241	2.34e-13
rs3118629	9	131885534	T	C	0.298	0.0353266	0.00482116	2.35e-13
rs9858560	3	136517154	T	C	0.2253	-0.0386619	0.00527811	2.39e-13
rs1075650	9	131938913	T	C	0.6918	-0.0349636	0.00477572	2.46e-13
rs184457	9	131940019	G	A	0.6921	-0.0349654	0.00477701	2.49e-13
rs7264180	20	47579780	T	C	0.6759	-0.0344833	0.00471137	2.5e-13
rs3124511	9	131901458	T	C	0.2981	0.0352787	0.00482069	2.51e-13
rs9873536	3	136474267	G	A	0.2244	-0.0386724	0.00528557	2.54e-13
rs9865995	3	136513350	G	A	0.7747	0.0386067	0.00527811	2.58e-13
rs7644471	3	136284561	T	C	0.6565	0.0339532	0.00464346	2.63e-13
rs7222903	17	34850623	T	G	0.4754	-0.0322807	0.00441576	2.66e-13
rs13038202	20	47835618	G	A	0.7902	-0.0395902	0.00541565	2.66e-13
rs9753608	20	47837206	T	C	0.2098	0.0395761	0.00541565	2.72e-13
rs882616	9	131940865	T	C	0.3082	0.0348998	0.00477576	2.72e-13
rs2273145	20	47839591	T	C	0.2097	0.0395822	0.0054166	2.72e-13
rs3739847	9	131911574	G	A	0.3012	0.0351076	0.00480661	2.79e-13
rs11553387	20	47841660	T	G	0.2097	0.039562	0.0054166	2.8e-13
rs2176269	3	136519732	G	A	0.7744	0.0385312	0.00527563	2.8e-13
rs3118630	9	131897456	G	A	0.7012	-0.0351752	0.00481749	2.84e-13
rs6063374	20	47832997	G	A	0.7849	-0.0391742	0.00536654	2.88e-13
rs6478867	9	131903923	T	G	0.6911	-0.0348337	0.00477253	2.9e-13
rs6439638	3	136057832	C	A	0.3429	-0.0338876	0.00464548	2.99e-13
rs3124496	9	131856862	T	C	0.7197	-0.0358102	0.00490947	3.01e-13
rs6478865	9	131884631	C	A	0.6914	-0.0348154	0.00477375	3.03e-13
rs3124513	9	131904593	T	C	0.3011	0.0350366	0.0048069	3.13e-13
rs7021449	9	131899312	T	C	0.3087	0.0347901	0.00477339	3.14e-13
rs2541161	9	131884802	T	C	0.3011	0.0350248	0.00480683	3.18e-13
rs2306589	17	34848874	T	C	0.4745	-0.032176	0.00441616	3.19e-13
rs3118632	9	131901284	G	A	0.6989	-0.0350185	0.0048069	3.22e-13
rs3124510	9	131899690	T	C	0.3012	0.0350133	0.00480645	3.23e-13
rs10819469	9	131882067	T	G	0.6914	-0.0347637	0.00477375	3.28e-13
rs7036114	9	131893406	T	C	0.6912	-0.0347463	0.00477289	3.34e-13
rs3124514	9	131904608	T	C	0.3011	0.0349935	0.0048069	3.34e-13
rs9872326	3	135986544	T	G	0.6573	0.0338229	0.00464615	3.34e-13
rs34055941	9	131895076	T	C	0.3087	0.0347482	0.00477332	3.35e-13
rs2005079	9	131942573	G	A	0.3344	0.0340125	0.00467425	3.42e-13
rs10988223	9	131903021	T	C	0.3089	0.0347182	0.00477253	3.47e-13
rs932835	9	131887071	G	A	0.6914	-0.0347137	0.00477375	3.55e-13
rs713219	9	131900920	T	C	0.3087	0.0347008	0.00477339	3.6e-13
rs4336059	3	136408414	G	A	0.3434	-0.033755	0.00464378	3.62e-13
rs2541164	9	131876908	G	A	0.702	-0.035042	0.00482116	3.64e-13
rs6782151	3	136335795	G	A	0.3437	-0.0337176	0.00464286	3.81e-13
rs192983	9	131924974	T	C	0.3123	0.0345569	0.00475843	3.81e-13
rs56040643	3	136257463	G	A	0.3441	-0.0337071	0.00464153	3.81e-13
rs9877786	3	136385519	G	A	0.3437	-0.0336997	0.00464286	3.92e-13
rs3124509	9	131896999	T	C	0.3029	0.0348296	0.00479871	3.93e-13
rs6806795	3	136306139	T	C	0.3434	-0.0337049	0.00464378	3.93e-13
rs10739742	9	131921668	G	A	0.6891	-0.0345745	0.00476443	3.96e-13
rs7627292	3	136309092	T	C	0.656	0.0336828	0.00464185	3.98e-13
rs7621970	3	136364342	G	A	0.3437	-0.0336876	0.00464286	3.99e-13
rs6789541	3	136330721	G	A	0.6568	0.0336921	0.00464447	4.04e-13
rs9843801	3	136000746	T	C	0.6564	0.0336648	0.0046432	4.16e-13
rs6769934	3	136269396	G	A	0.6565	0.0336658	0.00464346	4.16e-13
rs7868408	9	131917864	G	A	0.3109	0.0345399	0.00476436	4.18e-13
rs1009242	9	131916832	G	A	0.6894	-0.034545	0.00476553	4.2e-13
rs10760591	9	131915028	G	A	0.6895	-0.0345457	0.00476586	4.21e-13
rs7865337	9	131854078	C	A	0.2875	0.035314	0.00487204	4.22e-13
rs4402873	3	136404411	T	C	0.3445	-0.0336323	0.00464025	4.23e-13
rs9826146	3	135983089	G	A	0.3441	-0.0336294	0.00464164	4.32e-13
rs10819468	9	131881817	T	C	0.3124	0.0344671	0.00475772	4.34e-13
rs9832572	3	136334228	T	C	0.6563	0.0336196	0.00464286	4.45e-13
rs28812220	3	135984966	G	A	0.344	-0.0336109	0.00464196	4.47e-13
rs59931907	3	136365097	T	C	0.6561	0.0336077	0.00464221	4.5e-13
rs66810260	3	136293057	T	C	0.3438	-0.0336093	0.00464249	4.5e-13
rs10988232	9	131915348	T	G	0.6894	-0.0344862	0.00476544	4.6e-13
rs9860801	3	136088038	G	A	0.6571	0.0336107	0.00464539	4.65e-13
rs10819461	9	131841887	T	C	0.7126	-0.0352501	0.00487299	4.7e-13
rs9809184	3	136159076	T	C	0.6572	0.0336025	0.00464572	4.72e-13
rs12941866	17	34900120	G	A	0.4435	0.0320957	0.00443876	4.8e-13
rs1360172	9	131907980	G	A	0.6892	-0.0344474	0.0047645	4.83e-13
rs10988233	9	131915926	C	A	0.3106	0.0344535	0.00476548	4.84e-13
rs7849270	9	131874641	G	A	0.6924	-0.0345421	0.00477816	4.86e-13
rs913276	9	131917164	T	C	0.6891	-0.0344405	0.00476427	4.87e-13
rs17433213	9	131853599	T	C	0.287	0.0352256	0.00487457	4.96e-13
rs55993001	3	136326944	T	C	0.6561	0.0335442	0.00464221	4.98e-13
rs9819496	3	136139878	G	A	0.6574	0.033572	0.00464637	5e-13
rs1571229	9	131913711	G	A	0.6893	-0.0344287	0.00476506	5e-13
rs2297111	9	131904294	G	A	0.311	0.0344116	0.00476363	5.06e-13
rs9868120	3	136165076	C	A	0.6592	0.0336013	0.00465226	5.1e-13
rs746489	9	131910093	T	G	0.6892	-0.0344062	0.00476464	5.15e-13
rs10760589	9	131906293	T	C	0.3109	0.0343981	0.00476406	5.19e-13
rs34962604	3	136229990	T	C	0.6573	0.0335452	0.00464604	5.19e-13
rs7869804	9	131913144	T	C	0.6892	-0.034397	0.00476471	5.23e-13
rs7623824	3	136404852	G	A	0.3439	-0.0335112	0.00464217	5.24e-13
rs10988215	9	131886031	T	C	0.3106	0.0343968	0.00476525	5.27e-13
rs7036236	9	131899299	G	A	0.3108	0.0343889	0.00476448	5.28e-13
rs913275	9	131910644	G	A	0.3108	0.0343891	0.00476464	5.29e-13
rs60614489	3	135986978	C	A	0.3409	-0.0335719	0.00465204	5.33e-13
rs9853387	3	136038988	G	A	0.3436	-0.0335033	0.00464318	5.37e-13
rs35058853	3	136050764	G	A	0.3428	-0.0335118	0.00464581	5.46e-13
rs7039031	9	131899395	G	A	0.6945	-0.034526	0.00478725	5.51e-13
rs3739843	9	131882961	G	A	0.3107	0.03436	0.00476483	5.55e-13
rs3021	20	47874005	G	A	0.2102	0.0390243	0.00541187	5.56e-13
rs10988214	9	131883752	G	A	0.6894	-0.0343604	0.00476525	5.57e-13
rs2005078	9	131942676	G	A	0.3344	0.0336915	0.00467429	5.69e-13
rs9843348	3	136007257	G	A	0.3439	-0.0334595	0.00464221	5.69e-13
rs6776841	3	136042164	T	C	0.6568	0.0334755	0.00464447	5.69e-13
rs7622833	3	136041921	T	C	0.6563	0.0334627	0.00464286	5.71e-13
rs3124499	9	131868991	G	A	0.2896	0.0350393	0.00486168	5.71e-13
rs7020708	9	131885131	G	A	0.6893	-0.0343311	0.00476483	5.8e-13
rs1410017	9	131913430	T	C	0.6892	-0.0343292	0.00476471	5.81e-13
rs7032712	9	131893087	T	C	0.6892	-0.0343259	0.00476441	5.82e-13
rs2297112	9	131900180	G	A	0.3108	0.034324	0.00476448	5.84e-13
rs1819381	9	131908007	G	A	0.3108	0.0343188	0.0047645	5.89e-13
rs7274851	20	47794355	G	A	0.2251	0.0380195	0.0052798	5.98e-13
rs56251259	3	136145108	T	C	0.6567	0.0334395	0.0046441	6e-13
rs7612160	3	136272805	C	A	0.656	0.0334212	0.00464185	6.02e-13
rs10819470	9	131891829	G	A	0.6893	-0.0342931	0.00476483	6.15e-13
rs16843991	3	136196028	T	C	0.6569	0.0334276	0.00464475	6.16e-13
rs7871824	9	131948373	C	A	0.3146	0.0341738	0.00474893	6.2e-13
rs10819471	9	131896325	T	G	0.3109	0.0342814	0.00476399	6.2e-13
rs35644083	3	136222468	T	C	0.6572	0.0334291	0.00464572	6.22e-13
rs6789152	3	136401351	G	A	0.6564	0.0334034	0.00464318	6.29e-13
rs7855904	9	131891775	G	A	0.3107	0.034278	0.00476483	6.29e-13
rs9831321	3	136142592	G	A	0.6567	0.0334023	0.0046441	6.37e-13
rs7621017	3	136272229	T	C	0.6558	0.0333777	0.00464121	6.4e-13
rs4796223	17	34841617	T	G	0.523	-0.0317483	0.00441507	6.44e-13
rs10819467	9	131881778	G	A	0.6893	-0.0342567	0.00476483	6.5e-13
rs7861663	9	131880946	G	A	0.3106	0.0342547	0.00476525	6.55e-13
rs3814492	9	131873222	G	A	0.3104	0.034258	0.00476609	6.58e-13
rs35649484	20	47755162	T	C	0.2338	0.0374417	0.00521002	6.65e-13
rs55797013	3	136019204	C	A	0.3438	-0.0333627	0.00464253	6.66e-13
rs7019373	9	131897221	T	C	0.6892	-0.0342382	0.00476441	6.66e-13
rs6804194	3	136160732	T	C	0.6571	0.0333791	0.00464539	6.7e-13
rs35888516	20	47764275	T	C	0.2336	0.0374407	0.00521154	6.76e-13
rs9858457	3	136249577	T	C	0.6586	0.0334063	0.00465028	6.78e-13
rs6478862	9	131867365	T	C	0.3103	0.0342393	0.00476659	6.81e-13
rs746872	9	131865027	T	C	0.2888	0.0349493	0.00486555	6.82e-13
rs3124498	9	131865493	T	C	0.2888	0.0349496	0.00486562	6.82e-13
rs17459044	9	131853624	T	C	0.7053	-0.0347412	0.00483665	6.82e-13
rs35506374	20	47927883	T	G	0.2104	0.0388477	0.00541022	6.95e-13
rs4837347	9	131947748	T	C	0.6853	-0.0340913	0.00474852	7e-13
rs746873	9	131864950	T	C	0.2888	0.0349273	0.00486555	7.05e-13
rs9408986	9	131888435	C	A	0.2891	0.0349167	0.00486412	7.05e-13
rs67214626	3	135989376	T	C	0.3415	-0.0333649	0.00465002	7.22e-13
rs34165586	3	136172419	T	C	0.3427	-0.0333358	0.00464604	7.23e-13
rs10819476	9	131946293	T	C	0.3545	0.0330826	0.00461104	7.25e-13
rs7029872	9	131880067	T	C	0.6893	-0.0341847	0.00476483	7.26e-13
rs13099657	3	136752590	G	A	0.7828	0.0383662	0.00534809	7.29e-13
rs10760588	9	131877474	T	C	0.6891	-0.0341733	0.00476399	7.32e-13
rs6478863	9	131879743	T	C	0.6893	-0.0341715	0.00476483	7.41e-13
rs9833162	3	136035737	G	A	0.3427	-0.0333148	0.00464604	7.47e-13
rs13036715	20	47817815	G	A	0.7739	-0.0377922	0.00527144	7.54e-13
rs10819464	9	131876277	G	A	0.3108	0.034146	0.00476448	7.68e-13
rs4836641	9	131912232	T	C	0.7111	-0.0348672	0.00486524	7.69e-13
rs9866535	3	136184355	G	A	0.6567	0.0332813	0.0046441	7.7e-13
rs28396702	3	136167381	G	A	0.6569	0.0332851	0.00464475	7.71e-13
rs9857579	3	135656496	T	C	0.3347	-0.034943	0.00487711	7.8e-13
rs10988200	9	131856585	T	C	0.7069	-0.0346985	0.00484434	7.91e-13
rs2229419	9	131857630	T	C	0.2846	0.0349998	0.00488686	7.95e-13
rs8116693	20	47762210	T	C	0.7668	-0.0373453	0.00521465	7.97e-13
rs6787409	3	135798738	T	C	0.6713	0.0336052	0.00469466	8.18e-13
rs6766450	3	136173165	G	A	0.6568	0.033201	0.00464442	8.77e-13
rs60145585	9	131861275	C	A	0.7071	-0.0346264	0.00484531	8.91e-13
rs10988197	9	131841259	G	A	0.2945	0.0345659	0.00483808	9.03e-13
rs10988202	9	131861788	T	C	0.7069	-0.0346047	0.00484434	9.11e-13
rs10819465	9	131878451	T	C	0.6893	-0.0340342	0.00476483	9.15e-13
rs8121511	20	47874294	G	A	0.7898	-0.0386523	0.00541187	9.19e-13
rs10988204	9	131862781	G	A	0.3252	0.0336159	0.00470792	9.31e-13
rs35759030	20	47858290	G	A	0.7897	-0.0386271	0.00541092	9.42e-13
rs7029880	9	131880092	T	C	0.6896	-0.034019	0.00476609	9.49e-13
rs6512577	20	47865784	T	C	0.2103	0.0386172	0.00541092	9.55e-13
rs13039749	20	47800615	T	C	0.2258	0.0376079	0.005274	9.98e-13
rs17378391	20	47772601	T	C	0.7748	-0.0376424	0.00527897	9.99e-13
rs238164	20	47844341	G	A	0.2104	0.0385671	0.00540998	1.01e-12
rs8117111	20	47884185	C	A	0.7897	-0.0385721	0.00541092	1.01e-12
rs45622034	20	47775094	T	C	0.2252	0.0376312	0.00527897	1.01e-12
rs67652499	20	47926691	T	C	0.2099	0.0385945	0.00541492	1.02e-12
rs1977128	20	47883459	G	A	0.7897	-0.038565	0.00541092	1.02e-12
rs28889583	3	136179532	C	A	0.6589	0.0331506	0.00465127	1.02e-12
rs11905214	20	47888610	G	A	0.2103	0.0385619	0.00541092	1.03e-12
rs3795075	20	47806092	G	A	0.7744	-0.0375856	0.00527565	1.05e-12
rs1567865	20	47881967	T	C	0.2092	0.0386181	0.00542141	1.05e-12
rs4796225	17	34843839	G	A	0.448	0.0315825	0.00443444	1.06e-12
rs967497	9	131943843	G	A	0.6854	-0.0338193	0.00474898	1.07e-12
rs35667796	20	47803301	C	A	0.2258	0.0375445	0.005274	1.09e-12
rs4796224	17	34842521	G	A	0.4723	-0.0314431	0.00441728	1.09e-12
rs35772539	20	47899285	T	C	0.2105	0.0384978	0.00540904	1.1e-12
rs67214274	20	47898561	T	C	0.7895	-0.0384728	0.00540904	1.14e-12
rs7042928	9	131855275	T	G	0.284	0.0347756	0.00488997	1.15e-12
rs8118101	20	47689838	T	C	0.2338	0.0370321	0.00520994	1.18e-12
rs36016605	20	47896145	G	A	0.7896	-0.0384501	0.00540998	1.18e-12
rs13038876	20	47849233	G	A	0.7906	-0.0384964	0.0054195	1.22e-12
rs238174	20	47879109	T	C	0.2104	0.0384236	0.00540998	1.23e-12
rs35387764	20	47902841	T	G	0.2105	0.0384149	0.00540904	1.23e-12
rs5026242	3	136110468	T	C	0.3349	-0.0331463	0.00467224	1.3e-12
rs68014903	20	47912039	T	G	0.2105	0.038352	0.00540909	1.34e-12
rs6648	20	47895242	G	A	0.2105	0.0383176	0.00540904	1.4e-12
rs238200	20	47899652	T	C	0.2114	0.0382541	0.00540059	1.41e-12
rs9812319	3	136238860	T	C	0.3426	-0.0343447	0.00484915	1.41e-12
rs13040292	20	47721582	T	C	0.2327	0.0369555	0.00521845	1.42e-12
rs238150	20	47851919	T	C	0.7894	-0.0382811	0.00540809	1.46e-12
rs237741	20	47903680	C	A	0.7893	-0.0382636	0.00540715	1.48e-12
rs9811261	3	136098559	C	A	0.6641	0.0330324	0.00466875	1.49e-12
rs237743	20	47903019	G	A	0.7889	-0.0382237	0.0054034	1.51e-12
rs1983528	20	47686290	G	A	0.7665	-0.0368684	0.00521227	1.51e-12
rs16843509	3	135642504	T	C	0.6635	0.0351363	0.00496972	1.55e-12
rs13038866	20	47849216	G	A	0.791	-0.0383423	0.00542331	1.55e-12
rs755588	20	47721028	G	A	0.2328	0.036875	0.00521766	1.58e-12
rs237700	20	47909822	G	A	0.2108	0.0381939	0.00540627	1.61e-12
rs6478861	9	131854303	T	C	0.7164	-0.034549	0.00489215	1.64e-12
rs7271812	20	47693033	G	A	0.2339	0.0367853	0.00520917	1.65e-12
rs13038621	20	47908060	G	A	0.7893	-0.0381831	0.00540715	1.65e-12
rs237714	20	47922900	T	C	0.2103	0.0382062	0.00541103	1.66e-12
rs67375757	20	47916295	T	C	0.7892	-0.0381665	0.00540627	1.67e-12
rs3118639	9	131855603	G	A	0.7297	-0.0350501	0.00496509	1.67e-12
rs12346996	9	131840856	T	C	0.2773	0.0347499	0.00492628	1.74e-12
rs238198	20	47899060	T	C	0.7893	-0.0381006	0.00540715	1.84e-12
rs6019567	20	47595961	G	A	0.7165	-0.0344371	0.00489291	1.95e-12
rs35375192	3	136175525	G	A	0.3411	-0.0327202	0.00465127	2e-12
rs4642748	9	131854947	T	C	0.2924	0.0341016	0.00484774	2e-12
rs13040426	20	47714453	T	C	0.2331	0.0366859	0.00521533	2e-12
rs35989889	20	47717353	G	A	0.2329	0.0366649	0.00521688	2.09e-12
rs11908024	20	47698186	T	C	0.2332	0.0366392	0.00521455	2.12e-12
rs7264419	20	47701309	G	A	0.2332	0.0366332	0.00521455	2.14e-12
rs8123784	20	47710434	G	A	0.2332	0.036629	0.00521455	2.15e-12
rs2075677	20	47701024	G	A	0.2332	0.0366208	0.00521455	2.17e-12
rs17448715	20	47691743	T	C	0.2323	0.0366602	0.00522163	2.21e-12
rs4397510	9	131854950	G	A	0.2927	0.0340182	0.00484628	2.23e-12
rs13042443	20	47663754	T	G	0.2334	0.0365879	0.00521299	2.24e-12
rs73611338	20	47717235	T	C	0.2329	0.0365991	0.00521688	2.29e-12
rs10819463	9	131863237	G	A	0.2953	0.0339067	0.00483389	2.31e-12
rs10485609	20	47665612	G	A	0.2334	0.036561	0.00521299	2.33e-12
rs11906283	20	47684868	G	A	0.768	-0.0366323	0.00522398	2.34e-12
rs2306593	17	34866546	T	C	0.4884	0.0309221	0.00441171	2.4e-12
rs913264	9	131944138	T	C	0.2985	0.0337335	0.00481905	2.56e-12
rs10988198	9	131846125	T	C	0.3107	0.0354949	0.00507471	2.66e-12
rs1265564	12	111708458	C	A	0.4433	0.0310646	0.00444532	2.78e-12
rs73611337	20	47717193	T	C	0.2329	0.0364281	0.00521688	2.89e-12
rs7269912	20	47656198	G	A	0.2329	0.036424	0.00521688	2.91e-12
rs35843274	20	47665903	T	G	0.7667	-0.0363953	0.00521377	2.94e-12
rs1556876	20	47716451	C	A	0.2328	0.0364105	0.00521766	2.99e-12
rs35640549	20	47656546	T	C	0.2329	0.0364049	0.00521688	2.99e-12
rs381262	20	47933479	G	A	0.7747	-0.0368332	0.00527842	2.99e-12
rs6512562	20	47622729	G	A	0.233	0.0363851	0.00521611	3.05e-12
rs7274221	20	47623498	T	C	0.233	0.036341	0.00521611	3.24e-12
rs35971376	20	47721708	G	A	0.7686	-0.0364185	0.00522866	3.28e-12
rs67623477	20	47669177	G	A	0.7682	-0.0363954	0.0052255	3.28e-12
rs8125219	20	47598661	C	A	0.7671	-0.0362931	0.00521688	3.48e-12
rs11906713	20	47678100	T	C	0.2318	0.0363439	0.0052255	3.52e-12
rs6783337	3	136052737	G	A	0.6618	0.0324167	0.00466104	3.53e-12
rs12601380	17	34904985	C	A	0.4104	0.0311589	0.00448344	3.66e-12
rs13097248	3	135773469	G	A	0.1536	-0.042458	0.00611616	3.87e-12
rs73222236	3	135888642	G	A	0.3374	-0.0322176	0.00466372	4.91e-12
rs237706	20	47915390	T	G	0.7744	-0.0363054	0.00527563	5.91e-12
rs6067019	20	47828526	T	G	0.3918	-0.0310735	0.00451724	6.03e-12
rs6095391	20	47618835	G	A	0.7677	-0.0358095	0.00522158	6.98e-12
rs13088093	3	135838598	T	G	0.6638	0.0319555	0.00466778	7.6e-12
rs9837224	3	135830227	G	A	0.336	-0.0319362	0.00466863	7.89e-12
rs6784219	3	135834842	G	A	0.3361	-0.0319198	0.00466813	8.04e-12
rs6067035	20	47907790	G	A	0.3936	-0.0306592	0.00451369	1.1e-11
rs35393280	20	47543634	C	A	0.2333	0.0353824	0.00521387	1.15e-11
rs3818066	20	47894966	G	A	0.6068	0.0306094	0.00451437	1.2e-11
rs7266044	20	47890656	G	A	0.3943	-0.0305899	0.00451216	1.21e-11
rs6774226	3	135802156	G	A	0.3357	-0.0315902	0.00466984	1.34e-11
rs6125600	20	47872900	T	C	0.6068	0.0304824	0.00451437	1.46e-11
rs1130146	20	47859217	G	A	0.6073	0.0304788	0.00451538	1.48e-11
rs11697370	20	47731767	T	C	0.3845	-0.0305836	0.00453319	1.51e-11
rs11696801	20	47867599	T	G	0.6068	0.0304325	0.00451437	1.57e-11
rs4295766	9	131838821	T	C	0.2115	0.0363271	0.00540131	1.75e-11
rs11906450	20	47555082	G	A	0.2313	0.0351522	0.00522955	1.79e-11
rs1356664	3	135619585	T	G	0.2853	-0.0328244	0.0048839	1.81e-11
rs10512987	3	135823077	T	C	0.3353	-0.0313945	0.00467122	1.81e-11
rs10988209	9	131871927	G	A	0.7666	-0.0350251	0.00521401	1.85e-11
rs13066401	3	136345819	G	A	0.1369	-0.0430183	0.00641505	2e-11
rs4810903	20	47599205	G	A	0.5794	0.0299293	0.00446682	2.08e-11
rs35298920	20	47818567	T	C	0.4087	-0.030053	0.00448555	2.08e-11
rs67777906	20	47557129	T	C	0.2315	0.0350111	0.00522797	2.13e-11
rs111386480	20	47815944	T	C	0.5912	0.0299935	0.00448538	2.28e-11
rs7629905	3	136339689	T	C	0.6772	0.0315235	0.00471625	2.32e-11
rs932451	20	47573598	G	A	0.4207	-0.0298347	0.00446667	2.4e-11
rs9820513	3	136346292	G	A	0.677	0.0314881	0.00471549	2.43e-11
rs4810900	20	47578606	G	A	0.4206	-0.0298269	0.00446682	2.43e-11
rs6125590	20	47820626	T	G	0.4087	-0.0299453	0.00448555	2.46e-11
rs6019570	20	47599690	T	C	0.5792	0.0298093	0.00446652	2.49e-11
rs6063371	20	47819305	G	A	0.5915	0.0299363	0.00448589	2.5e-11
rs6125571	20	47769157	G	A	0.5881	0.0304273	0.00456372	2.61e-11
rs13037063	20	47525665	G	A	0.7677	-0.0348081	0.00522158	2.63e-11
rs6765239	3	136389317	T	C	0.677	0.0313738	0.00471549	2.86e-11
rs6772759	3	136371487	T	C	0.6771	0.031338	0.00471587	3.03e-11
rs28682370	3	136363064	T	C	0.6764	0.0313026	0.0047132	3.11e-11
rs906549	2	41653824	T	C	0.6364	-0.0304372	0.00458421	3.15e-11
rs72916919	2	198492316	T	G	0.4983	0.0292819	0.00441033	3.15e-11
rs6763239	3	136379751	G	A	0.3234	-0.0312959	0.00471396	3.16e-11
rs1043361	20	47731158	T	C	0.5908	0.0297659	0.00448475	3.2e-11
rs7626418	3	136411243	G	A	0.3236	-0.0312745	0.0047132	3.23e-11
rs2217363	2	41799039	T	C	0.6108	-0.0300075	0.0045228	3.25e-11
rs7644346	3	136358487	T	C	0.3237	-0.0312676	0.00471282	3.25e-11
rs13037942	20	47525671	T	C	0.7677	-0.0345953	0.00522158	3.46e-11
rs6125596	20	47837621	C	A	0.4607	0.0293053	0.00442382	3.49e-11
rs2273146	20	47839653	T	C	0.5394	-0.0292939	0.00442389	3.55e-11
rs6066959	20	47676281	G	A	0.5915	0.0296979	0.00448589	3.58e-11
rs9845950	3	136356598	T	C	0.3237	-0.0311993	0.00471282	3.59e-11
rs6125597	20	47840772	T	C	0.4606	0.0292784	0.00442389	3.64e-11
rs6012558	20	47531286	G	A	0.5921	-0.0296953	0.0044872	3.65e-11
rs6125539	20	47703810	C	A	0.5891	0.0296568	0.00448194	3.67e-11
rs13433980	3	136350801	C	A	0.6765	0.0311801	0.00471358	3.72e-11
rs2024959	20	47695391	G	A	0.5886	0.0296121	0.00448105	3.89e-11
rs2426115	20	47692827	T	C	0.4168	-0.0295334	0.00447249	4.02e-11
rs7866897	9	131863079	T	C	0.2812	0.0323913	0.00490556	4.03e-11
rs9869957	3	136395947	G	A	0.6767	0.0311252	0.00471434	4.05e-11
rs3091427	20	47663382	G	A	0.5858	0.0295532	0.00447654	4.06e-11
rs906551	2	41654363	T	C	0.3611	0.0303017	0.00459113	4.11e-11
rs10432729	20	47758549	T	C	0.4089	-0.0295888	0.00448534	4.2e-11
rs3092411	20	47690591	T	G	0.4168	-0.0295018	0.00447249	4.22e-11
rs1508120	2	41643650	C	A	0.6375	-0.0302541	0.00458733	4.25e-11
rs2426113	20	47690189	G	A	0.4168	-0.0294779	0.00447249	4.37e-11
rs7568544	2	41647394	T	C	0.3603	0.0302726	0.00459339	4.38e-11
rs1043357	20	47731228	C	A	0.4107	-0.0295398	0.0044822	4.38e-11
rs2426114	20	47692392	T	C	0.4168	-0.0294684	0.00447249	4.43e-11
rs6788346	3	136319965	G	A	0.6766	0.031004	0.00471396	4.8e-11
rs755589	20	47721385	G	A	0.5914	0.0294919	0.00448572	4.88e-11
rs11696929	20	47658351	T	C	0.4118	-0.0294558	0.00448039	4.89e-11
rs9881078	3	136456191	G	A	0.3235	-0.0309595	0.00471358	5.09e-11
rs2869715	20	47760000	T	C	0.5893	0.0294386	0.00448233	5.11e-11
rs7265500	20	47667056	T	C	0.4118	-0.0294249	0.00448044	5.12e-11
rs6544421	2	41660965	T	C	0.6215	-0.0298436	0.00454641	5.23e-11
rs6125543	20	47714214	T	C	0.5882	0.0294101	0.00448046	5.24e-11
rs3091497	20	47645427	T	G	0.585	0.0293751	0.00447528	5.24e-11
rs10432730	20	47758719	G	A	0.5896	0.0294189	0.00448283	5.29e-11
rs6799699	3	136458866	T	C	0.3235	-0.0309288	0.00471358	5.32e-11
rs6066977	20	47755075	G	A	0.5895	0.0294047	0.00448266	5.39e-11
rs4810909	20	47621372	G	A	0.4146	-0.0293528	0.00447591	5.46e-11
rs17632	20	47713063	T	C	0.4116	-0.0293783	0.00448072	5.5e-11
rs3795079	20	47739415	T	C	0.4087	-0.0294083	0.00448555	5.52e-11
rs2252259	20	47662823	T	G	0.4172	-0.0293132	0.00447188	5.56e-11
rs2273101	20	47538333	T	C	0.2318	0.0342515	0.00522561	5.58e-11
rs13044900	20	47762700	G	A	0.5909	0.0293944	0.00448501	5.6e-11
rs6125531	20	47675525	G	A	0.5883	0.0293627	0.00448056	5.63e-11
rs2295714	20	47739814	T	C	0.4121	-0.0293582	0.00447991	5.63e-11
rs1508122	2	41647688	G	A	0.6396	-0.0300938	0.00459311	5.68e-11
rs6066975	20	47750377	C	A	0.5914	0.0293868	0.00448572	5.71e-11
rs1396141	2	41673745	T	C	0.6204	-0.0297643	0.00454384	5.74e-11
rs12617143	2	41651141	T	C	0.6375	-0.0300441	0.00458719	5.77e-11
rs71351958	20	47714370	T	C	0.5881	0.0293429	0.0044803	5.78e-11
rs34778847	20	47737958	C	A	0.4118	-0.0293385	0.00448039	5.82e-11
rs10199543	2	41648596	C	A	0.6385	-0.030048	0.00458993	5.89e-11
rs1911701	2	41651732	T	C	0.3622	0.0300286	0.00458801	5.95e-11
rs2426108	20	47656889	T	C	0.4172	-0.0292672	0.00447188	5.96e-11
rs6125547	20	47717405	T	C	0.5913	0.0293558	0.00448555	5.97e-11
rs11696396	20	47753019	T	C	0.4105	-0.0293368	0.00448266	5.97e-11
rs11696870	20	47725607	G	A	0.4118	-0.0293203	0.00448039	5.98e-11
rs12616506	2	41650940	G	A	0.3626	0.0300173	0.00458692	5.98e-11
rs13039993	20	47714291	G	A	0.4119	-0.0293188	0.0044803	5.99e-11
rs1157103	2	41659303	T	C	0.6388	-0.0300369	0.00459063	6.03e-11
rs6066982	20	47763558	C	A	0.5894	0.0293267	0.0044825	6.05e-11
rs34841991	20	47746974	T	C	0.7744	-0.0345075	0.0052756	6.11e-11
rs2075678	20	47701339	G	A	0.4083	-0.029343	0.00448623	6.12e-11
rs6544422	2	41661278	G	A	0.6241	-0.0297747	0.00455259	6.14e-11
rs6063361	20	47757963	T	C	0.4105	-0.0293171	0.00448266	6.15e-11
rs906548	2	41653695	T	C	0.6356	-0.0299645	0.00458205	6.17e-11
rs4952464	2	41646813	G	A	0.3617	0.0300114	0.00458938	6.18e-11
rs11696888	20	47753265	T	C	0.4106	-0.0293056	0.0044825	6.24e-11
rs730543	20	47635715	G	A	0.4182	-0.029226	0.00447037	6.25e-11
rs6063355	20	47726129	T	C	0.5882	0.0292822	0.00448039	6.33e-11
rs6066968	20	47727341	G	A	0.4119	-0.0292798	0.00448023	6.35e-11
rs6122747	20	47656787	G	A	0.4119	-0.0292792	0.00448023	6.35e-11
rs2273653	20	47770756	C	A	0.4092	-0.029307	0.00448484	6.37e-11
rs7272164	20	47766197	T	C	0.5894	0.0292913	0.0044825	6.38e-11
rs6840360	4	152604031	G	A	0.5154	0.0288294	0.00441223	6.4e-11
rs6535809	4	152592933	G	A	0.4851	-0.0288243	0.00441216	6.45e-11
rs12453682	17	37770005	T	C	0.683	-0.0309582	0.0047393	6.48e-11
rs872037	2	41641357	C	A	0.64	-0.0300101	0.00459423	6.48e-11
rs66526545	2	41660810	T	C	0.3783	0.0296942	0.00454688	6.55e-11
rs3092039	20	47678770	G	A	0.5829	0.0292042	0.00447203	6.56e-11
rs1872240	3	136503896	T	C	0.3218	-0.0308172	0.00472016	6.63e-11
rs2869716	20	47779340	T	C	0.591	0.0292809	0.00448511	6.64e-11
rs4952364	2	41641558	C	A	0.6402	-0.029995	0.00459479	6.66e-11
rs6125611	20	47904734	T	G	0.5397	-0.0288804	0.0044241	6.67e-11
rs6125603	20	47878374	G	A	0.46	0.0288679	0.00442432	6.81e-11
rs3795081	20	47739193	G	A	0.5881	0.0292262	0.00448027	6.88e-11
rs71351952	20	47523789	T	C	0.2337	0.0339882	0.00521066	6.9e-11
rs8117492	20	47766929	T	C	0.4107	-0.0292303	0.00448233	6.97e-11
rs2063180	2	41618436	T	G	0.3574	0.0300053	0.00460141	6.99e-11
rs56131635	20	47774343	G	A	0.5891	0.02922	0.00448207	7.06e-11
rs3091866	20	47648353	G	A	0.5819	0.029144	0.00447052	7.07e-11
rs755587	20	47720957	T	C	0.5883	0.0292019	0.00448056	7.15e-11
rs3818262	20	47741556	T	C	0.412	-0.0291958	0.00448007	7.18e-11
rs6544423	2	41670350	C	A	0.6241	-0.029668	0.00455259	7.19e-11
rs2038509	20	47808070	G	A	0.5911	0.0292291	0.00448528	7.19e-11
rs6063352	20	47718594	T	C	0.5882	0.029179	0.00448039	7.39e-11
rs6535810	4	152592953	T	C	0.4849	-0.0287333	0.00441221	7.4e-11
rs6063353	20	47719810	G	A	0.5882	0.0291773	0.00448039	7.41e-11
rs907237	4	152601146	T	G	0.5154	0.0287308	0.00441223	7.43e-11
rs1508132	2	41672116	T	C	0.6202	-0.0295633	0.00454337	7.67e-11
rs35716445	20	47771274	G	A	0.5893	0.0291637	0.00448233	7.7e-11
rs6063354	20	47719949	T	C	0.5882	0.0291469	0.00448039	7.75e-11
rs3091529	20	47647068	G	A	0.418	-0.029083	0.00447067	7.75e-11
rs2195496	2	41791788	T	G	0.3513	0.0300449	0.00461925	7.81e-11
rs1022687	20	47648854	T	C	0.582	0.0290768	0.00447067	7.83e-11
rs3092302	20	47654258	T	C	0.5821	0.0290766	0.00447082	7.84e-11
rs67654540	20	47721759	T	C	0.5884	0.029137	0.00448072	7.89e-11
rs1354984	2	41642045	C	A	0.6386	-0.0298475	0.00459028	7.91e-11
rs10028410	4	152606573	T	C	0.513	0.0286725	0.00441165	8.07e-11
rs66890203	3	136153545	T	G	0.8635	0.0417373	0.00642324	8.15e-11
rs2840130	4	152600699	T	C	0.5154	0.02867	0.00441223	8.15e-11
rs6122779	20	47893014	T	C	0.4603	0.0287263	0.0044241	8.41e-11
rs6125610	20	47904298	T	C	0.5398	-0.0287214	0.00442417	8.47e-11
rs1366909	4	152588421	C	A	0.4854	-0.0286364	0.00441208	8.56e-11
rs6067034	20	47900164	G	A	0.4601	0.028715	0.00442425	8.56e-11
rs6066978	20	47755742	T	C	0.4106	-0.0290878	0.0044825	8.63e-11
rs6771713	3	136450593	T	C	0.3234	-0.0319224	0.00491969	8.66e-11
rs6122781	20	47903826	T	G	0.4602	0.0286998	0.00442417	8.75e-11
rs6067030	20	47884403	T	C	0.5397	-0.0286972	0.0044241	8.78e-11
rs6833368	4	152603177	G	A	0.4857	-0.0286178	0.00441194	8.79e-11
rs6063382	20	47889958	T	C	0.5397	-0.0286951	0.0044241	8.81e-11
rs1105535	4	152605170	G	A	0.485	-0.0286167	0.00441212	8.82e-11
rs11699114	20	47792245	T	C	0.4086	-0.0290943	0.00448578	8.82e-11
rs6810860	4	152603164	T	C	0.5143	0.0286151	0.00441194	8.82e-11
rs6063351	20	47707944	T	C	0.4265	-0.028916	0.00445864	8.85e-11
rs6063380	20	47881581	C	A	0.5396	-0.0286828	0.00442403	8.97e-11
rs2278304	4	152593409	T	C	0.5147	0.0286053	0.00441211	8.97e-11
rs6063378	20	47866411	G	A	0.4605	0.0286753	0.00442396	9.06e-11
rs2888791	2	41670981	T	C	0.6208	-0.0294528	0.00454477	9.14e-11
rs10172767	2	41638495	T	C	0.3584	0.029801	0.00459859	9.14e-11
rs6122773	20	47866656	G	A	0.4606	0.02866	0.00442389	9.27e-11
rs4599176	20	47520094	T	G	0.2484	0.0330588	0.00510332	9.3e-11
rs1105536	4	152605027	T	C	0.485	-0.0285808	0.00441212	9.31e-11
rs6535812	4	152599374	C	A	0.5146	0.0285779	0.00441202	9.34e-11
rs6849050	4	152599902	G	A	0.5147	0.0285638	0.00441204	9.54e-11
rs2007445	4	152600370	T	C	0.4855	-0.028557	0.00441199	9.63e-11
rs4696104	4	152600451	G	A	0.4855	-0.0285555	0.00441199	9.66e-11
rs6125536	20	47699657	G	A	0.5889	0.0290027	0.00448154	9.7e-11
rs6818667	4	152598698	T	C	0.5146	0.028549	0.00441202	9.75e-11
rs4245774	2	41671495	T	C	0.3779	0.0294223	0.00454782	9.83e-11
rs6125612	20	47906558	G	A	0.5398	-0.0286197	0.00442417	9.87e-11
rs4696283	4	152580516	G	A	0.4857	-0.0285369	0.00441201	9.93e-11
rs6125577	20	47783095	T	C	0.5898	0.0289935	0.0044831	9.98e-11
rs8118105	20	47798664	T	C	0.5899	0.0289944	0.00448333	9.99e-11
rs12502055	4	152596668	G	A	0.5145	0.0285306	0.00441199	1e-10
rs6846114	4	152604558	T	C	0.4858	-0.0285298	0.00441198	1e-10
rs11698902	20	47774166	G	A	0.4109	-0.0289809	0.00448207	1.01e-10
rs1877187	4	152605621	G	A	0.5143	0.0285269	0.00441194	1.01e-10
rs749982	4	152601353	G	A	0.4857	-0.0285172	0.00441194	1.02e-10
rs6067046	20	47924446	G	A	0.4597	0.028594	0.00442462	1.03e-10
rs2048180	2	41618442	C	A	0.6415	-0.0297105	0.00459829	1.04e-10
rs6535814	4	152609694	G	A	0.4852	-0.0284883	0.00441207	1.07e-10
rs7667197	4	152613952	G	A	0.5157	0.0284893	0.00441231	1.07e-10
rs6125540	20	47704039	T	C	0.4265	-0.028787	0.00445864	1.07e-10
rs7574300	2	41670280	G	A	0.6228	-0.0293703	0.00454948	1.08e-10
rs6067025	20	47854020	T	C	0.4616	0.0285505	0.0044232	1.08e-10
rs6535815	4	152609700	C	A	0.4851	-0.0284759	0.0044121	1.09e-10
rs6067027	20	47857067	C	A	0.4611	0.0285472	0.00442354	1.09e-10
rs868216	2	41628085	G	A	0.6438	-0.0297162	0.00460493	1.1e-10
rs6832562	4	152602798	G	A	0.4856	-0.0284595	0.00441197	1.11e-10
rs6823194	4	152604543	T	C	0.5143	0.0284554	0.00441201	1.12e-10
rs751014	4	152601902	G	A	0.5144	0.0284511	0.00441197	1.13e-10
rs6817058	4	152603865	T	C	0.5138	0.0284498	0.00441182	1.13e-10
rs6535811	4	152598992	T	C	0.4854	-0.028441	0.00441202	1.15e-10
rs6845944	4	152604520	T	C	0.4858	-0.0284382	0.00441202	1.15e-10
rs6067037	20	47913578	G	A	0.4605	0.0285102	0.00442396	1.16e-10
rs4696105	4	152606702	T	G	0.5141	0.028431	0.00441189	1.16e-10
rs6019537	20	47543604	G	A	0.4173	-0.0288099	0.00447173	1.17e-10
rs3749563	4	152596508	T	C	0.5091	0.0284177	0.00441091	1.17e-10
rs3749562	4	152596540	T	C	0.5091	0.0284107	0.00441091	1.19e-10
rs6834095	4	152603278	G	A	0.5145	0.0283987	0.00441199	1.22e-10
rs6839074	4	152603357	G	A	0.5144	0.0283889	0.00441197	1.24e-10
rs6122763	20	47797653	G	A	0.59	0.0288488	0.00448349	1.24e-10
rs4952462	2	41636754	T	G	0.3562	0.0296277	0.00460488	1.24e-10
rs6838966	4	152603475	T	C	0.4856	-0.0283713	0.00441197	1.27e-10
rs1105534	4	152605312	C	A	0.5142	0.028367	0.00441191	1.28e-10
rs10891314	11	111916647	G	A	0.6432	-0.0295811	0.00460302	1.31e-10
rs4696285	4	152605449	G	A	0.4857	-0.0283499	0.00441194	1.31e-10
rs7573289	2	41622198	G	A	0.3585	0.0295462	0.00459829	1.31e-10
rs1158475	2	41662343	G	A	0.4087	0.0288203	0.00448555	1.32e-10
rs6535821	4	152678974	T	C	0.5175	0.0283514	0.00441297	1.32e-10
rs6823002	4	152604467	T	G	0.5144	0.0283261	0.00441201	1.36e-10
rs1896883	4	152595373	G	A	0.4911	-0.0283147	0.00441094	1.37e-10
rs6823421	4	152604719	T	C	0.5144	0.0283119	0.00441197	1.39e-10
rs3749561	4	152610117	T	C	0.516	0.0283003	0.0044124	1.42e-10
rs751012	4	152602247	C	A	0.4856	-0.0282975	0.00441197	1.42e-10
rs10019048	4	152603615	T	C	0.5142	0.0282892	0.00441191	1.44e-10
rs6012564	20	47541600	G	A	0.4171	-0.0286743	0.00447212	1.44e-10
rs6823423	4	152604723	T	C	0.5148	0.0282888	0.00441207	1.44e-10
rs1053651	17	37822311	C	A	0.7187	-0.0314439	0.00490422	1.44e-10
rs7562262	2	41619386	T	G	0.6411	-0.029474	0.00459716	1.44e-10
rs4696291	4	152631637	G	A	0.5161	0.0282781	0.00441247	1.47e-10
rs2303437	11	111944901	T	C	0.3486	0.0296395	0.00462787	1.51e-10
rs2075679	20	47701589	T	C	0.5742	0.0285604	0.00445958	1.51e-10
rs10007167	4	152603655	T	C	0.4857	-0.0282475	0.00441194	1.53e-10
rs11214075	11	111942256	T	C	0.6454	-0.0300377	0.00469527	1.58e-10
rs3792691	4	152635803	G	A	0.4849	-0.0282253	0.00441219	1.58e-10
rs17027798	4	152597540	G	A	0.4924	-0.0282132	0.00441069	1.59e-10
rs10812	11	111955502	T	C	0.3484	0.0296047	0.00462869	1.6e-10
rs2135998	2	41619639	T	G	0.6416	-0.0293914	0.00459857	1.64e-10
rs2174884	2	41655654	T	C	0.3742	0.0291223	0.00455685	1.65e-10
rs57448077	17	37637403	G	A	0.2629	0.0320108	0.00500924	1.65e-10
rs2276390	11	111895254	T	G	0.3504	0.0295352	0.00462186	1.66e-10
rs28489326	3	136634546	T	C	0.8442	0.0388544	0.00608029	1.66e-10
rs7561525	2	41679090	T	C	0.6223	-0.0290643	0.00454829	1.66e-10
rs4286140	17	37639327	G	A	0.263	0.0319928	0.00500863	1.69e-10
rs2174883	2	41655276	T	C	0.3745	0.0291021	0.00455612	1.69e-10
rs35823624	11	111873931	G	A	0.6489	-0.0300496	0.0047058	1.71e-10
rs4795371	17	37636695	T	G	0.263	0.0319825	0.00500863	1.71e-10
rs7439465	4	152594814	T	C	0.5091	0.0281554	0.00441091	1.74e-10
rs4462633	17	37641867	C	A	0.737	-0.0319702	0.00500863	1.74e-10
rs1467417	20	47533655	T	C	0.3721	-0.0291119	0.004562	1.75e-10
rs62138515	2	41660782	G	A	0.3888	0.0288452	0.00452349	1.81e-10
rs10819462	9	131862730	T	C	0.684	-0.0302512	0.0047441	1.81e-10
rs1396133	2	41617969	T	C	0.6415	-0.0293156	0.00459829	1.83e-10
rs12453397	17	37633970	C	A	0.2631	0.0319236	0.00500802	1.84e-10
rs4571	4	152592191	T	C	0.5088	0.0281162	0.00441093	1.84e-10
rs4795386	17	37746847	G	A	0.7082	-0.0309135	0.00485114	1.86e-10
rs2271308	17	37817482	T	C	0.283	0.0311748	0.00489526	1.91e-10
rs6589259	11	111905468	G	A	0.3569	0.0293085	0.00460273	1.92e-10
rs4850438	2	198583267	G	A	0.5198	0.0280909	0.00441364	1.96e-10
rs10891301	11	111809489	T	C	0.3557	0.0293131	0.00460626	1.97e-10
rs1939528	11	111846715	G	A	0.6462	-0.029887	0.00469755	1.99e-10
rs532395	11	30450613	T	C	0.2955	-0.0307396	0.00483284	2.01e-10
rs980562	11	30456817	G	A	0.7038	0.0307185	0.00482953	2.01e-10
rs34153877	3	136021052	C	A	0.8062	0.0355299	0.00558654	2.02e-10
rs28370972	3	136636685	T	C	0.8456	0.0387922	0.00610273	2.06e-10
rs4696277	4	152535271	T	C	0.5089	0.028037	0.0044109	2.07e-10
rs1355413	4	152633667	T	C	0.4839	-0.0280448	0.00441247	2.07e-10
rs35522825	3	136038198	T	C	0.1362	-0.0408522	0.00642935	2.1e-10
rs2303436	11	111896324	T	C	0.3534	0.0292952	0.00461287	2.14e-10
rs10789860	11	111969965	T	C	0.3504	0.0293547	0.00462261	2.15e-10
rs906550	2	41654354	C	A	0.372	0.0289713	0.00456245	2.15e-10
rs11214049	11	111816143	G	A	0.3568	0.0292242	0.00460302	2.17e-10
rs4810896	20	47535298	C	A	0.6278	0.0289476	0.00456182	2.22e-10
rs11031083	11	30455820	T	G	0.2962	-0.030644	0.00482953	2.22e-10
rs11078903	17	37631924	G	A	0.2617	0.0318295	0.00501675	2.23e-10
rs1508119	2	41640295	T	C	0.3515	0.0293033	0.00461867	2.23e-10
rs6728904	2	198492837	T	C	0.4808	-0.0279966	0.00441346	2.25e-10
rs6714951	2	41680730	T	C	0.6104	-0.0286814	0.00452178	2.25e-10
rs62138514	2	41660720	G	A	0.39	0.0286761	0.00452101	2.26e-10
rs3809033	11	111845933	C	A	0.6461	-0.0297872	0.00469725	2.28e-10
rs2374233	2	41678292	T	C	0.6101	-0.0286698	0.00452111	2.28e-10
rs869866	2	41670662	C	A	0.6102	-0.028668	0.00452132	2.29e-10
rs6714836	2	41650554	C	A	0.3746	0.0288846	0.00455588	2.3e-10
rs2303866	4	152640387	T	C	0.4833	-0.0279659	0.0044126	2.33e-10
rs10460393	2	198548306	T	G	0.4781	-0.0279698	0.00441457	2.36e-10
rs10776524	4	152602585	G	A	0.5144	0.027948	0.00441197	2.38e-10
rs12373852	2	41657106	G	A	0.6257	-0.0288642	0.00455661	2.38e-10
rs6019519	20	47531606	T	C	0.3722	-0.028889	0.00456175	2.41e-10
rs2196172	2	198889893	T	G	0.4945	0.0279286	0.0044104	2.41e-10
rs11903868	2	41681848	G	A	0.6296	-0.0289118	0.00456619	2.42e-10
rs35837273	3	135878634	T	C	0.8328	0.0374162	0.00591007	2.44e-10
rs2341510	2	198558679	T	C	0.4782	-0.0279442	0.00441444	2.45e-10
rs11078917	17	37746359	C	A	0.708	-0.030701	0.00485007	2.45e-10
rs11690205	2	198933948	T	C	0.5189	-0.0279337	0.00441331	2.46e-10
rs35345409	11	111874414	T	C	0.3528	0.0292036	0.00461476	2.48e-10
rs12225443	11	111814931	C	A	0.3568	0.0291275	0.00460302	2.48e-10
rs11078916	17	37746307	T	C	0.292	0.0306904	0.00485007	2.49e-10
rs13029495	2	198582601	C	A	0.4806	-0.0279078	0.00441359	2.56e-10
rs6748051	2	41644732	G	A	0.3733	0.028828	0.0045592	2.56e-10
rs11214081	11	111973023	T	C	0.3504	0.0292242	0.00462274	2.58e-10
rs13034353	2	198565763	G	A	0.5217	0.0279043	0.0044143	2.59e-10
rs12467113	2	41645018	T	G	0.3738	0.0288011	0.0045579	2.63e-10
rs10208387	2	41656410	G	A	0.6267	-0.0288067	0.00455907	2.64e-10
rs13025245	2	41650675	T	G	0.6272	-0.0288099	0.0045603	2.66e-10
rs869865	2	41670653	T	C	0.3892	0.0285692	0.00452258	2.67e-10
rs1157102	2	41659293	T	C	0.6278	-0.0288149	0.0045618	2.67e-10
rs1130025	11	111892527	T	C	0.3551	0.0290965	0.00460787	2.71e-10
rs7695162	4	152510541	G	A	0.5097	0.0278518	0.00441103	2.72e-10
rs12622674	2	198551812	G	A	0.4781	-0.0278712	0.00441448	2.73e-10
rs6544419	2	41650313	T	C	0.3736	0.0287779	0.00455833	2.73e-10
rs11690149	2	198933804	T	C	0.5188	-0.0278599	0.00441328	2.74e-10
rs4810894	20	47532999	G	A	0.628	0.0287989	0.00456225	2.75e-10
rs6019516	20	47530150	T	C	0.6277	0.0287917	0.0045615	2.76e-10
rs2374234	2	41679964	T	G	0.3892	0.0285452	0.00452258	2.76e-10
rs906552	2	41654381	G	A	0.6273	-0.028785	0.00456071	2.76e-10
rs4911109	20	31375572	C	A	0.6224	0.0292678	0.00463959	2.82e-10
rs10789856	11	111875773	T	C	0.3524	0.0291162	0.00461602	2.83e-10
rs6095359	20	47530037	T	C	0.3723	-0.0287706	0.0045615	2.84e-10
rs6755937	2	41676539	G	A	0.3903	0.0285091	0.00452027	2.85e-10
rs7340470	2	198545462	G	A	0.4781	-0.0278405	0.00441461	2.85e-10
rs12795123	11	111826511	T	G	0.6435	-0.0290333	0.00460388	2.86e-10
rs7587598	2	198842244	G	A	0.4838	-0.0278136	0.00441249	2.91e-10
rs7587043	2	198841729	C	A	0.4839	-0.0278117	0.00441247	2.92e-10
rs11189513	10	99969568	G	A	0.3138	0.0299396	0.00475193	2.97e-10
rs6066909	20	47529913	T	C	0.6277	0.0287341	0.0045615	2.99e-10
rs6743671	2	198563642	T	C	0.4784	-0.0278048	0.00441426	3e-10
rs4850437	2	198569051	T	G	0.477	-0.0278074	0.00441481	3e-10
rs1595823	2	198891799	T	C	0.5057	-0.0277777	0.00441042	3.01e-10
rs7587251	2	198930197	T	G	0.4787	0.0277965	0.00441421	3.03e-10
rs2105619	11	111825253	T	G	0.3559	0.0289921	0.00460562	3.08e-10
rs13394871	2	198846337	G	A	0.5157	0.027771	0.00441231	3.09e-10
rs2139049	2	198887660	G	A	0.4945	0.0277563	0.0044104	3.11e-10
rs6544418	2	41646513	G	A	0.6268	-0.0286906	0.00455938	3.12e-10
rs34692727	2	198883513	T	C	0.5056	-0.0277472	0.00441041	3.15e-10
rs1978888	2	198889245	T	C	0.4945	0.0277455	0.0044104	3.16e-10
rs6095394	20	47625544	T	C	0.3999	-0.028317	0.00450126	3.16e-10
rs10196961	2	198513930	G	A	0.5151	0.0295518	0.00469854	3.18e-10
rs2196171	2	198889807	T	G	0.4944	0.0277355	0.00441041	3.2e-10
rs8069451	17	37504933	T	C	0.7409	-0.0316491	0.00503286	3.21e-10
rs6544420	2	41659651	T	C	0.6273	-0.028677	0.00456055	3.21e-10
rs11681663	2	198882952	G	A	0.4945	0.0277327	0.0044104	3.22e-10
rs1157101	2	41659106	T	C	0.6274	-0.0286776	0.0045608	3.22e-10
rs6724609	2	41786398	G	A	0.6351	-0.0287998	0.00458065	3.23e-10
rs7560527	2	41675069	T	C	0.389	0.0284363	0.004523	3.24e-10
rs1866664	2	198860428	T	C	0.5148	0.0277365	0.00441213	3.25e-10
rs10891303	11	111848531	T	C	0.3559	0.0289486	0.00460562	3.27e-10
rs4952467	2	41660109	G	A	0.3716	0.0286767	0.0045633	3.3e-10
rs28637056	4	152652501	G	A	0.4856	-0.027725	0.00441201	3.3e-10
rs1866666	2	198940607	T	C	0.4815	0.0277321	0.00441318	3.3e-10
rs7571869	2	198841615	T	C	0.5162	0.0277262	0.00441245	3.31e-10
rs6817586	4	152643184	G	A	0.517	0.0277258	0.00441269	3.32e-10
rs2068390	2	41603674	T	C	0.3523	0.0290032	0.00461625	3.32e-10
rs1518359	2	198847383	T	C	0.4843	-0.0277196	0.00441231	3.34e-10
rs1511170	4	152701110	T	C	0.5182	0.0277237	0.00441306	3.34e-10
rs976160	2	41695142	G	A	0.3764	0.0285828	0.00455139	3.39e-10
rs9973400	2	198941578	T	C	0.4798	0.0277172	0.00441376	3.39e-10
rs1864300	4	152663326	T	C	0.5139	0.027703	0.00441184	3.4e-10
rs1864301	4	152663394	T	C	0.5139	0.027701	0.00441184	3.41e-10
rs2048181	2	41647045	T	G	0.3707	0.0286643	0.0045657	3.43e-10
rs72841392	17	61451066	G	A	0.7722	-0.0330061	0.00525766	3.44e-10
rs6544426	2	41696534	T	G	0.6228	-0.0285491	0.00454948	3.49e-10
rs6067007	20	47821029	G	A	0.6207	0.0285113	0.00454458	3.53e-10
rs1025549	2	198881183	G	A	0.4945	0.0276673	0.0044104	3.54e-10
rs6535819	4	152651503	G	A	0.4854	-0.0276743	0.00441202	3.55e-10
rs10177758	2	198858917	G	A	0.4848	-0.0276693	0.00441217	3.58e-10
rs7572733	2	198929806	T	C	0.5192	-0.0276771	0.00441346	3.59e-10
rs1508129	2	41661905	T	C	0.5818	-0.0280299	0.00447043	3.61e-10
rs6012555	20	47527742	C	A	0.6277	0.028598	0.0045615	3.62e-10
rs10883053	10	99972123	T	G	0.6866	-0.0297984	0.00475358	3.64e-10
rs10184227	2	198894305	T	C	0.5055	-0.0276392	0.0044104	3.68e-10
rs35062652	2	198927927	T	C	0.5189	-0.0276558	0.00441333	3.69e-10
rs10432030	17	37397707	T	C	0.7339	-0.0312622	0.00499021	3.74e-10
rs10774624	12	111833788	G	A	0.4884	0.0276361	0.00441171	3.75e-10
rs4696109	4	152668785	C	A	0.4861	-0.0276368	0.00441184	3.75e-10
rs6738825	2	198896895	G	A	0.5075	-0.0276202	0.00441063	3.8e-10
rs1508124	2	41656025	T	C	0.6264	-0.0285401	0.00455826	3.82e-10
rs1508128	2	41661763	G	A	0.5821	-0.0279919	0.00447082	3.82e-10
rs7596089	2	41674262	G	A	0.3913	0.0282775	0.0045182	3.88e-10
rs7603839	2	198534708	G	A	0.5143	0.0276123	0.00441194	3.89e-10
rs4383600	4	152694383	T	C	0.5177	0.0276159	0.0044129	3.9e-10
rs6544414	2	41615490	C	A	0.6444	-0.028828	0.0046066	3.9e-10
rs6748788	2	198533606	T	G	0.4863	-0.0276086	0.00441179	3.9e-10
rs58621102	2	198528999	T	C	0.4857	-0.0276035	0.00441194	3.94e-10
rs10931797	2	198840793	T	C	0.4847	-0.0276013	0.0044122	3.96e-10
rs700641	2	198599233	T	C	0.4803	-0.0276081	0.00441361	3.97e-10
rs34473775	17	37396201	T	G	0.7345	-0.0312345	0.00499393	3.99e-10
rs4850808	2	198576142	T	C	0.4794	-0.0276062	0.00441393	3.99e-10
rs878177	10	100013815	T	C	0.3367	0.0291786	0.00466601	4.02e-10
rs28710456	4	152667171	T	C	0.5139	0.0275885	0.00441184	4.02e-10
rs10196612	2	198894139	T	C	0.4945	0.0275778	0.0044104	4.03e-10
rs1983864	10	100017453	T	G	0.6633	-0.0291653	0.00466608	4.09e-10
rs4985343	2	41771291	T	C	0.6179	-0.0283619	0.00453815	4.11e-10
rs10931796	2	198840661	G	A	0.4846	-0.0275729	0.00441223	4.13e-10
rs1997851	20	47526493	T	G	0.3722	-0.0285017	0.00456175	4.16e-10
rs6770476	3	136073920	T	C	0.2931	-0.0302609	0.00484439	4.2e-10
rs597808	12	111973358	G	A	0.5122	-0.027556	0.00441149	4.2e-10
rs4286272	2	198535678	T	C	0.4779	-0.0275718	0.00441445	4.22e-10
rs12331037	4	152663971	G	A	0.5138	0.0275552	0.00441182	4.22e-10
rs676105	11	30443688	T	C	0.7024	0.0301203	0.00482296	4.23e-10
rs489032	11	30445140	G	A	0.2962	-0.0301593	0.00482953	4.24e-10
rs6095396	20	47627170	T	G	0.5969	0.0280721	0.00449536	4.25e-10
rs56858593	2	198494468	G	A	0.4855	-0.0275468	0.00441203	4.28e-10
rs10865169	2	41620001	T	C	0.6306	-0.0285184	0.00456892	4.33e-10
rs10432031	17	37397852	G	A	0.2661	0.031138	0.00499021	4.38e-10
rs11675025	2	198838315	G	A	0.5154	0.0275306	0.00441223	4.39e-10
rs10028961	4	152668224	G	A	0.486	-0.0275271	0.00441187	4.39e-10
rs10166845	2	198896071	G	A	0.5055	-0.0275161	0.0044104	4.41e-10
rs3184504	12	111884608	T	C	0.486	0.0275228	0.00441204	4.43e-10
rs7601762	2	198529237	T	G	0.4857	-0.0275208	0.00441194	4.44e-10
rs7137828	12	111932800	T	C	0.5126	-0.0275127	0.00441177	4.48e-10
rs970551	2	198497709	T	C	0.4856	-0.0275057	0.00441201	4.54e-10
rs1065956	2	198616049	G	A	0.5203	0.0275113	0.00441377	4.57e-10
rs771018	2	198650259	G	A	0.521	0.0275103	0.00441407	4.59e-10
rs12052737	2	41616692	T	C	0.3601	0.0286187	0.00459386	4.67e-10
rs6095357	20	47523865	C	A	0.6278	0.0284175	0.00456175	4.68e-10
rs11894022	2	41785685	G	A	0.6111	-0.0281771	0.00452334	4.69e-10
rs10023298	4	152666768	C	A	0.486	-0.0274809	0.00441187	4.7e-10
rs17687323	17	61432866	T	C	0.2302	0.0326266	0.00523818	4.71e-10
rs653178	12	112007756	T	C	0.5134	-0.0274773	0.00441181	4.72e-10
rs72841389	17	61437939	G	A	0.2281	0.032726	0.00525515	4.74e-10
rs970552	2	198497512	T	G	0.5139	0.0274699	0.00441184	4.77e-10
rs6058868	20	31348445	T	C	0.5961	0.0285392	0.00458386	4.78e-10
rs17760469	17	61428957	G	A	0.7698	-0.0326129	0.00523818	4.79e-10
rs2338795	17	37399364	T	G	0.266	0.0310702	0.00499071	4.8e-10
rs12623082	2	41635044	T	C	0.3698	0.0284343	0.00456792	4.82e-10
rs11690844	2	198515536	G	A	0.5142	0.0274626	0.00441196	4.83e-10
rs55945818	11	111512871	G	A	0.5821	-0.0278262	0.00447088	4.85e-10
rs4952468	2	41671386	G	A	0.3906	0.028129	0.00451965	4.86e-10
rs13427590	2	198516821	T	C	0.4845	-0.0274609	0.0044123	4.86e-10
rs4911257	20	31359574	T	C	0.6148	0.0282329	0.00453723	4.89e-10
rs10786390	10	99893543	T	C	0.3141	0.0295598	0.00475077	4.91e-10
rs12613191	2	41635048	G	A	0.6338	-0.0284777	0.00457726	4.92e-10
rs113815022	17	61471217	T	C	0.2301	0.0325927	0.00523928	4.95e-10
rs11889326	2	198899275	C	A	0.5055	-0.0274357	0.0044104	4.95e-10
rs10210181	2	41644827	G	A	0.3752	0.0283311	0.00455448	4.96e-10
rs10883050	10	99943568	T	C	0.3139	0.0295564	0.00475152	4.96e-10
rs17760841	17	61472820	T	C	0.2301	0.0325884	0.00523928	4.97e-10
rs17687691	17	61481494	T	C	0.2298	0.0326006	0.00524168	4.99e-10
rs7558450	2	198837766	T	C	0.4848	-0.0274404	0.00441217	5e-10
rs12723322	1	60505965	T	G	0.8593	-0.0394396	0.00634165	5e-10
rs10206714	2	198906481	T	C	0.5166	-0.0279504	0.00449466	5.02e-10
rs11078893	17	37396679	T	C	0.2652	0.0310653	0.00499561	5.02e-10
rs8079560	17	37497661	T	C	0.2617	0.0311942	0.00501653	5.03e-10
rs10891310	11	111892059	C	A	0.3676	0.0284373	0.00457339	5.04e-10
rs10211187	2	41639847	G	A	0.3684	0.0284253	0.00457151	5.04e-10
rs1030501	2	41772255	C	A	0.3839	0.0281919	0.00453411	5.04e-10
rs597053	11	30441946	T	C	0.7027	0.0299949	0.00482436	5.05e-10
rs7599534	2	41622247	C	A	0.6302	-0.0283966	0.0045679	5.08e-10
rs4696111	4	152671405	T	C	0.514	0.0274252	0.00441187	5.09e-10
rs1607376	2	198827914	G	A	0.4855	-0.0274254	0.00441199	5.1e-10
rs700640	2	198590886	T	C	0.48	-0.0274301	0.00441378	5.14e-10
rs72841395	17	61471046	T	C	0.2303	0.0325481	0.00523774	5.16e-10
rs4375688	17	37399070	G	A	0.2661	0.0310089	0.00499012	5.16e-10
rs35285898	17	37555872	C	A	0.2622	0.0311473	0.00501345	5.21e-10
rs72841385	17	61426880	T	C	0.2303	0.0325374	0.00523738	5.21e-10
rs10786400	10	99926859	G	A	0.3139	0.0295189	0.00475152	5.21e-10
rs1583792	2	198900288	T	C	0.5143	-0.027408	0.00441194	5.22e-10
rs12053069	2	41616164	G	A	0.6321	-0.0284067	0.00457274	5.23e-10
rs2374238	2	41622670	T	C	0.369	0.0283856	0.00456995	5.25e-10
rs12936996	17	37665554	G	A	0.266	0.0309972	0.00499047	5.26e-10
rs12940193	17	37652178	T	G	0.2676	0.0309361	0.00498091	5.27e-10
rs34957982	17	37647716	T	C	0.2676	0.0309346	0.00498091	5.28e-10
rs2095365	10	99910033	T	C	0.3138	0.0295117	0.00475198	5.28e-10
rs6535818	4	152650882	T	G	0.5147	0.0273975	0.00441204	5.31e-10
rs10172491	2	41638194	T	C	0.3683	0.028388	0.00457177	5.32e-10
rs10883049	10	99942922	G	A	0.6861	-0.0295041	0.00475152	5.32e-10
rs13413470	2	198512849	G	A	0.5138	0.0273924	0.00441182	5.34e-10
rs906547	2	41627515	T	C	0.6314	-0.0283794	0.00457104	5.35e-10
rs11124812	2	41685304	C	A	0.6292	-0.0283401	0.00456522	5.37e-10
rs11078912	17	37671490	G	A	0.734	-0.0309782	0.00499047	5.38e-10
rs700655	2	198643631	G	A	0.521	0.0273988	0.00441403	5.39e-10
rs7218670	17	37500424	G	A	0.7349	-0.0319177	0.00514222	5.4e-10
rs6841204	4	152598603	T	C	0.4872	-0.0285769	0.00460412	5.41e-10
rs10786397	10	99906782	G	A	0.3142	0.0294833	0.00475036	5.42e-10
rs1850633	2	198829582	T	G	0.5145	0.0273825	0.00441199	5.42e-10
rs10491168	17	61441463	G	A	0.2282	0.0326093	0.00525434	5.43e-10
rs1588187	2	41634602	G	A	0.3699	0.0283432	0.00456766	5.46e-10
rs11189503	10	99935945	C	A	0.3139	0.0294836	0.00475152	5.47e-10
rs4850817	2	198795204	G	A	0.5113	0.0273715	0.0044113	5.47e-10
rs1401090	2	198808578	G	A	0.5138	0.0273731	0.00441182	5.49e-10
rs4952461	2	41636537	T	C	0.3694	0.0283457	0.00456894	5.5e-10
rs736650	11	111607051	G	A	0.6656	-0.0289947	0.00467411	5.53e-10
rs7225096	17	37664443	T	C	0.2659	0.0309602	0.00499107	5.54e-10
rs11078906	17	37662767	T	C	0.734	-0.0309544	0.00499047	5.55e-10
rs1508126	2	41658704	T	G	0.3697	0.0283343	0.00456811	5.55e-10
rs10491167	17	61426698	T	C	0.2306	0.0324703	0.00523499	5.56e-10
rs2135999	2	41629001	T	C	0.6315	-0.0283535	0.0045713	5.56e-10
rs7680604	4	152469917	T	C	0.4911	-0.0273595	0.00441107	5.56e-10
rs6735214	2	198760507	T	C	0.4889	-0.0273599	0.00441144	5.57e-10
rs2196174	2	198905172	G	A	0.5143	-0.0273562	0.00441194	5.63e-10
rs7608596	2	41635265	G	A	0.6302	-0.0283208	0.00456792	5.65e-10
rs13005736	2	41635414	C	A	0.6301	-0.0283191	0.00456773	5.65e-10
rs8119308	20	47535109	T	C	0.507	-0.0273433	0.00441065	5.67e-10
rs12472359	2	198587865	T	C	0.4847	-0.027353	0.00441233	5.67e-10
rs7218484	17	37500304	G	A	0.7383	-0.0310978	0.00501653	5.68e-10
rs10207433	2	198805930	T	G	0.4862	-0.0273487	0.00441182	5.68e-10
rs9651448	10	99948489	G	A	0.6861	-0.0294513	0.00475152	5.71e-10
rs8067948	17	37477644	G	A	0.2618	0.0310821	0.00501591	5.77e-10
rs2195497	2	41785274	C	A	0.6111	-0.0280295	0.00452334	5.77e-10
rs700650	2	198624285	G	A	0.5204	0.0273506	0.00441381	5.77e-10
rs12105327	2	41628463	T	C	0.6309	-0.0283145	0.00456975	5.79e-10
rs3919716	4	152456387	G	A	0.5022	-0.0273267	0.00441052	5.8e-10
rs11078907	17	37662954	T	C	0.734	-0.0309193	0.00499047	5.8e-10
rs10736123	10	99925154	G	A	0.6861	-0.029438	0.00475152	5.81e-10
rs13390033	2	41659975	G	A	0.6271	-0.0282513	0.00456006	5.81e-10
rs7591942	2	41594033	T	C	0.3538	0.0285715	0.00461184	5.82e-10
rs8066704	17	37477218	T	C	0.2618	0.0310709	0.00501591	5.85e-10
rs1065953	2	198614612	T	C	0.4797	-0.0273396	0.00441377	5.86e-10
rs2880389	2	198801707	T	C	0.5146	0.0273288	0.00441206	5.86e-10
rs752314	17	37410700	T	C	0.7337	-0.0308982	0.00498873	5.88e-10
rs700647	2	198612852	T	C	0.4797	-0.0273339	0.00441377	5.91e-10
rs7669977	4	152677527	T	C	0.515	0.0273203	0.00441212	5.94e-10
rs4952466	2	41660028	C	A	0.6271	-0.0282359	0.00456006	5.94e-10
rs770667	2	198613308	T	C	0.4797	-0.0273299	0.00441377	5.94e-10
rs16866970	2	198511086	G	A	0.5142	0.0273181	0.00441196	5.95e-10
rs1065957	2	198616891	G	A	0.4797	-0.0273289	0.00441377	5.95e-10
rs10193833	2	41625131	T	C	0.3691	0.0282933	0.00456975	5.96e-10
rs700648	2	198622636	T	C	0.4796	-0.0273263	0.00441381	5.97e-10
rs771015	2	198668294	G	A	0.5139	0.0273148	0.00441197	5.98e-10
rs12465424	2	41662810	T	C	0.4191	0.0276654	0.00446902	6e-10
rs9905432	17	37555918	C	A	0.7378	-0.0310353	0.00501345	6e-10
rs4247679	2	41757294	T	C	0.622	-0.0281514	0.00454765	6e-10
rs11078910	17	37671269	T	G	0.7339	-0.0308882	0.00498987	6.01e-10
rs11692344	2	198795863	T	G	0.5138	0.0273093	0.00441182	6.01e-10
rs7588831	2	198508016	G	A	0.4857	-0.0273096	0.00441198	6.02e-10
rs4281426	10	99884428	C	A	0.6861	-0.0294097	0.00475159	6.04e-10
rs2338756	17	37419220	G	A	0.2666	0.0308639	0.00498679	6.05e-10
rs9909064	17	37500434	T	G	0.2618	0.0310417	0.00501591	6.07e-10
rs2135997	2	41619636	T	C	0.6306	-0.0282733	0.00456892	6.09e-10
rs10891315	11	111933088	G	A	0.3602	0.0284241	0.00459345	6.09e-10
rs2018026	17	37659606	G	A	0.2659	0.0308841	0.00499107	6.1e-10
rs2061342	17	37405657	T	G	0.266	0.0308809	0.00499062	6.1e-10
rs7220650	17	37487168	T	C	0.738	-0.0310289	0.00501473	6.11e-10
rs12952384	17	37669536	T	C	0.266	0.0308783	0.00499047	6.11e-10
rs7503705	17	37669704	G	A	0.734	-0.0308734	0.00499047	6.15e-10
rs10493277	1	60506744	G	A	0.8593	-0.0392318	0.00634165	6.16e-10
rs4325601	17	37411429	G	A	0.2664	0.0308582	0.00498811	6.16e-10
rs11690491	2	198514924	T	C	0.4859	-0.0272916	0.00441193	6.18e-10
rs7684350	4	152672882	T	G	0.515	0.0272919	0.00441212	6.18e-10
rs4281952	2	41633705	T	C	0.37	0.0282519	0.00456741	6.19e-10
rs1995740	2	41637597	G	A	0.6314	-0.0282728	0.004571	6.2e-10
rs6823462	4	152708740	G	A	0.5192	0.0272955	0.00441346	6.23e-10
rs6718572	2	41681305	T	C	0.6149	-0.0280238	0.00453141	6.24e-10
rs4696293	4	152707380	G	A	0.4808	-0.0272912	0.00441346	6.26e-10
rs8081033	17	37506650	G	A	0.2617	0.0310194	0.00501653	6.27e-10
rs11867312	17	37597748	T	C	0.7331	-0.0308225	0.00498501	6.29e-10
rs11679040	2	198806829	T	C	0.5147	0.0272786	0.00441209	6.3e-10
rs1396136	2	41631901	T	C	0.6312	-0.028256	0.00457048	6.32e-10
rs12995110	2	198789013	T	C	0.4899	-0.0272658	0.00441114	6.36e-10
rs6019525	20	47533956	T	C	0.4931	0.0272623	0.00441064	6.37e-10
rs1065949	2	198627055	G	A	0.5204	0.027281	0.00441381	6.38e-10
rs7223331	17	37482930	G	A	0.2618	0.0310024	0.00501591	6.38e-10
rs10169453	2	198835212	T	C	0.5146	0.0272684	0.00441202	6.39e-10
rs6503518	17	37660469	G	A	0.734	-0.0308419	0.00499047	6.4e-10
rs12469176	2	41662827	G	A	0.5809	-0.027619	0.00446902	6.41e-10
rs2007218	4	152643972	T	C	0.4841	-0.027269	0.00441241	6.41e-10
rs4281951	2	41633689	T	C	0.3694	0.0282334	0.00456894	6.43e-10
rs771017	2	198660941	G	A	0.5141	0.027263	0.00441202	6.44e-10
rs1579695	2	198900363	G	A	0.486	0.0272606	0.00441187	6.45e-10
rs4511574	17	37532916	T	C	0.2623	0.0309738	0.00501283	6.45e-10
rs1396135	2	41626916	T	C	0.3697	0.0282266	0.00456822	6.45e-10
rs1065955	2	198615531	T	C	0.5203	0.0272722	0.00441377	6.46e-10
rs7501488	17	37576417	T	G	0.2669	0.0308017	0.00498501	6.46e-10
rs6012562	20	47535261	T	G	0.493	0.0272525	0.00441065	6.46e-10
rs700654	2	198643421	G	A	0.5203	0.0272717	0.00441377	6.46e-10
rs771013	2	198625237	G	A	0.5205	0.0272694	0.00441385	6.49e-10
rs4795364	17	37576546	G	A	0.2669	0.0307974	0.00498501	6.49e-10
rs1995738	2	41637415	T	G	0.3694	0.0282264	0.00456894	6.5e-10
rs9808528	2	41639065	C	A	0.3699	0.0282173	0.00456766	6.51e-10
rs4952459	2	41630238	G	A	0.3698	0.0282185	0.00456796	6.51e-10
rs149418624	17	61540351	G	A	0.7674	-0.0322464	0.00522002	6.51e-10
rs4410288	2	198819824	T	C	0.4854	-0.0272545	0.00441202	6.52e-10
rs6503515	17	37606433	T	G	0.733	-0.0307895	0.00498442	6.53e-10
rs6746520	2	41633989	T	C	0.63	-0.0282134	0.00456741	6.53e-10
rs12452682	17	37646589	T	C	0.2662	0.0308159	0.00498923	6.55e-10
rs34781888	1	60507555	G	A	0.1407	0.0391674	0.00634165	6.57e-10
rs7582712	2	41635695	T	C	0.6303	-0.0282134	0.00456817	6.57e-10
rs11868030	17	37650332	G	A	0.7339	-0.0308132	0.00498982	6.61e-10
rs4795360	17	37573445	T	C	0.2669	0.0307821	0.00498506	6.62e-10
rs11869323	17	37518499	T	C	0.2615	0.0309838	0.00501777	6.62e-10
rs11650081	17	37575769	T	G	0.2669	0.0307801	0.00498501	6.64e-10
rs11078897	17	37415870	T	C	0.7336	-0.0307981	0.00498799	6.64e-10
rs700649	2	198622752	G	A	0.5204	0.0272512	0.00441381	6.65e-10
rs700659	2	198659923	T	C	0.5139	0.0272395	0.00441197	6.66e-10
rs4952359	2	41617761	G	A	0.6307	-0.0282095	0.00456917	6.66e-10
rs7212715	17	37607904	T	C	0.733	-0.030772	0.00498442	6.67e-10
rs7609001	2	41635639	G	A	0.6301	-0.0281983	0.00456773	6.68e-10
rs6019521	20	47532953	T	C	0.4932	0.0272283	0.00441063	6.69e-10
rs62074994	17	37418211	G	A	0.2664	0.0307918	0.00498799	6.69e-10
rs6019518	20	47531245	G	A	0.493	0.0272262	0.00441065	6.71e-10
rs4952458	2	41626006	T	C	0.3698	0.0281943	0.00456796	6.74e-10
rs1508118	2	41630684	G	A	0.6333	-0.028241	0.00457599	6.76e-10
rs10204604	2	41638052	T	C	0.6303	-0.0281928	0.00456824	6.77e-10
rs4795359	17	37573146	T	C	0.7331	-0.0307638	0.00498506	6.78e-10
rs11870631	17	37645129	T	C	0.7339	-0.0307922	0.00498982	6.79e-10
rs6724722	2	41610840	C	A	0.6401	-0.028349	0.00459433	6.81e-10
rs938929	2	198780860	G	A	0.5102	0.0272179	0.00441116	6.82e-10
rs1529330	11	111652323	T	C	0.6666	-0.0293979	0.00476453	6.82e-10
rs11893342	2	41681756	G	A	0.3858	0.0279497	0.00452987	6.83e-10
rs4850816	2	198789765	C	A	0.4899	-0.0272167	0.00441114	6.83e-10
rs588193	17	37440439	C	A	0.2621	0.0309351	0.00501406	6.84e-10
rs6544415	2	41633767	G	A	0.6296	-0.0281713	0.00456646	6.86e-10
rs57399933	17	37551189	G	A	0.2614	0.0309586	0.00501839	6.87e-10
rs1318867	2	198880481	C	A	0.5084	0.0272102	0.00441091	6.88e-10
rs2338755	17	37419317	T	C	0.2665	0.0307661	0.00498739	6.88e-10
rs6544416	2	41635938	G	A	0.3697	0.0281779	0.00456817	6.9e-10
rs9894586	17	37505421	T	C	0.2618	0.0309378	0.00501591	6.92e-10
rs7208274	17	37513796	T	C	0.2615	0.0309464	0.00501777	6.94e-10
rs8079355	17	37473018	G	A	0.7381	-0.0309287	0.0050153	6.97e-10
rs700653	2	198637433	G	A	0.4795	-0.0272195	0.00441385	6.97e-10
rs4795377	17	37669056	T	C	0.734	-0.0307726	0.00499047	6.99e-10
rs8072351	17	37582677	T	G	0.7332	-0.030742	0.0049856	7e-10
rs11869109	17	37518205	T	G	0.2616	0.0309352	0.00501715	7.01e-10
rs12948906	17	37644854	T	C	0.7337	-0.0307588	0.00498863	7.01e-10
rs1508125	2	41658700	T	C	0.3701	0.0281596	0.00456709	7.01e-10
rs6019520	20	47531888	G	A	0.4932	0.0271939	0.00441063	7.02e-10
rs13020420	2	41628539	T	C	0.3699	0.0281626	0.00456777	7.03e-10
rs868215	2	41628100	G	A	0.3699	0.0281599	0.00456777	7.05e-10
rs12452509	17	37574722	G	A	0.2663	0.0307529	0.00498863	7.07e-10
rs634365	17	37436966	T	C	0.7333	-0.0307378	0.0049862	7.07e-10
rs12712760	2	41631206	C	A	0.3695	0.0281643	0.00456873	7.07e-10
rs11869259	17	37518141	C	A	0.7384	-0.0309286	0.00501715	7.07e-10
rs12150493	17	37586154	T	C	0.2669	0.0307295	0.00498501	7.08e-10
rs7609331	2	41633921	T	C	0.3699	0.0281563	0.00456766	7.08e-10
rs4239222	17	37696235	T	G	0.7348	-0.0307915	0.00499544	7.1e-10
rs1977121	20	47532167	G	A	0.4932	0.0271837	0.00441063	7.13e-10
rs10208424	2	41784905	G	A	0.4004	0.0277373	0.00450046	7.13e-10
rs1105078	2	198807885	T	C	0.4858	-0.027191	0.00441191	7.13e-10
rs2100651	17	37402280	C	A	0.2656	0.0307709	0.00499304	7.15e-10
rs11659010	17	37601117	G	A	0.7331	-0.0307197	0.00498501	7.16e-10
rs10189897	2	198813410	G	A	0.4856	-0.027187	0.00441197	7.18e-10
rs6503507	17	37525274	T	C	0.2616	0.030913	0.00501715	7.21e-10
rs11078898	17	37536480	G	A	0.2614	0.0309204	0.00501839	7.21e-10
rs12734364	1	60510000	T	C	0.1401	0.0391434	0.006353	7.21e-10
rs585961	17	37444036	G	A	0.7383	-0.030908	0.00501653	7.22e-10
rs7215889	17	37407762	T	C	0.7342	-0.0307535	0.00499182	7.24e-10
rs6544417	2	41636056	T	C	0.3697	0.0281414	0.00456817	7.26e-10
rs1518364	2	198809975	G	A	0.5144	0.0271787	0.00441197	7.26e-10
rs2168785	17	37407135	T	C	0.7349	-0.0307753	0.00499602	7.28e-10
rs1518366	2	198809196	G	A	0.5142	0.0271765	0.00441191	7.28e-10
rs8079590	17	37426201	T	C	0.2666	0.0307172	0.00498679	7.29e-10
rs771016	2	198665520	T	C	0.486	-0.0271758	0.004412	7.3e-10
rs10207399	2	41638355	G	A	0.368	0.028165	0.00457262	7.3e-10
rs8077104	17	37530510	G	A	0.2615	0.0309068	0.00501777	7.3e-10
rs13419293	2	41630982	T	C	0.6302	-0.0281338	0.00456803	7.33e-10
rs2061338	17	37421767	T	C	0.2665	0.0307132	0.00498739	7.36e-10
rs9798261	2	41622920	T	C	0.6295	-0.0281172	0.00456612	7.38e-10
rs7405667	17	37580203	T	C	0.2669	0.030693	0.00498501	7.41e-10
rs13341996	17	37536862	T	C	0.2615	0.0308928	0.00501777	7.43e-10
rs3964723	17	37403979	T	C	0.7372	-0.0308446	0.00500998	7.43e-10
rs1914690	2	198809368	G	A	0.5142	0.0271603	0.00441191	7.45e-10
rs34363096	17	37594294	G	A	0.2669	0.0306862	0.00498501	7.47e-10
rs13014427	2	41637021	C	A	0.3698	0.0281186	0.00456792	7.48e-10
rs2338797	17	37548241	G	A	0.7387	-0.0308936	0.00501901	7.49e-10
rs10491129	17	37461643	T	G	0.7381	-0.0308691	0.0050153	7.51e-10
rs11078904	17	37650569	G	A	0.2662	0.030707	0.00498923	7.52e-10
rs34627893	17	37570737	T	C	0.7331	-0.0306808	0.00498506	7.53e-10
rs6736392	2	41636177	T	C	0.6302	-0.0281124	0.00456792	7.54e-10
rs6757852	2	198530293	G	A	0.5154	0.0271529	0.00441229	7.56e-10
rs10192605	2	41623189	G	A	0.3694	0.0281159	0.00456892	7.57e-10
rs10445305	17	37589364	G	A	0.2669	0.0306762	0.00498501	7.57e-10
rs11651089	17	37589061	T	G	0.2669	0.030676	0.00498501	7.57e-10
rs12943928	17	37611330	G	A	0.267	0.030671	0.00498442	7.59e-10
rs1977122	20	47532198	G	A	0.4932	0.027135	0.00441063	7.64e-10
rs9892055	17	37510402	T	C	0.2616	0.0308663	0.00501715	7.64e-10
rs10495891	2	41617543	T	C	0.6307	-0.0281094	0.00456917	7.65e-10
rs10497811	2	198902909	C	A	0.514	-0.0271416	0.00441187	7.65e-10
rs10207398	2	41638351	G	A	0.368	0.0281297	0.00457262	7.66e-10
rs4952363	2	41636820	G	A	0.3699	0.0280977	0.00456766	7.68e-10
rs4795356	17	37535631	T	C	0.2615	0.0308646	0.00501777	7.7e-10
rs33933929	17	37426441	C	A	0.7334	-0.0306735	0.00498679	7.7e-10
rs8065879	17	37515978	G	A	0.7385	-0.0308639	0.00501777	7.7e-10
rs600010	17	37433517	T	C	0.2667	0.0306675	0.0049862	7.73e-10
rs2374240	2	41633486	T	C	0.63	-0.0280892	0.00456741	7.75e-10
rs12712756	2	41617674	T	G	0.3703	0.028083	0.00456662	7.77e-10
rs1605561	2	41624081	G	A	0.6302	-0.0280882	0.0045679	7.79e-10
rs4410117	17	37588727	G	A	0.267	0.0306475	0.00498442	7.81e-10
rs6708515	2	41606931	G	A	0.6397	-0.0282413	0.00459321	7.82e-10
rs11650146	17	37598110	C	A	0.2669	0.0306494	0.00498501	7.83e-10
rs10192466	2	198738019	G	A	0.5137	0.0271224	0.0044119	7.87e-10
rs9896913	17	37537348	G	A	0.2615	0.0308459	0.00501777	7.88e-10
rs583980	17	37449171	G	A	0.2621	0.030822	0.00501406	7.89e-10
rs12942360	17	37648150	T	G	0.7324	-0.0306176	0.00498091	7.9e-10
rs10445306	17	37591422	G	A	0.7331	-0.0306402	0.00498501	7.92e-10
rs6723137	2	41682775	T	C	0.6157	-0.0278621	0.00453326	7.94e-10
rs12712758	2	41623798	G	A	0.3704	0.0280633	0.00456644	7.97e-10
rs1878732	2	198809545	G	A	0.5142	0.0271116	0.00441191	7.99e-10
rs7210488	17	37539819	T	G	0.7385	-0.0308342	0.00501777	8e-10
rs13004610	2	41608862	T	C	0.3544	0.0283275	0.00461008	8.01e-10
rs7663045	4	152676350	T	C	0.5149	0.027108	0.0044121	8.05e-10
rs4952360	2	41630321	T	C	0.6299	-0.0280605	0.0045672	8.05e-10
rs12947620	17	37605364	T	C	0.267	0.0306229	0.00498442	8.06e-10
rs10891293	11	111670980	G	A	0.6727	-0.0294056	0.00478687	8.1e-10
rs36064019	17	37581805	T	C	0.7331	-0.0306212	0.00498501	8.11e-10
rs1396137	2	41632183	T	C	0.6301	-0.0280559	0.00456766	8.13e-10
rs12411523	10	99862731	T	C	0.3141	0.029179	0.00475075	8.15e-10
rs1354981	2	41619005	C	A	0.3707	0.0280415	0.00456561	8.15e-10
rs4408765	2	41690066	C	A	0.3853	0.027829	0.00453101	8.15e-10
rs67031482	2	198911166	T	C	0.5141	-0.0270955	0.00441189	8.18e-10
rs12947600	17	37628760	T	C	0.7351	-0.0306893	0.00499715	8.18e-10
rs11656287	17	37432683	G	A	0.2667	0.0306185	0.0049862	8.22e-10
rs2024073	17	37471330	T	G	0.7379	-0.0307894	0.00501406	8.22e-10
rs13146981	4	152720703	T	C	0.4832	-0.0270963	0.00441271	8.23e-10
rs4952463	2	41636880	C	A	0.3698	0.0280466	0.00456792	8.26e-10
rs12950666	17	37622517	T	C	0.7344	-0.030655	0.00499289	8.27e-10
rs11657899	17	37626963	G	A	0.2641	0.0307105	0.00500194	8.27e-10
rs8070695	17	37478062	G	A	0.738	-0.0307878	0.00501468	8.28e-10
rs35497503	17	37620627	T	C	0.7344	-0.0306498	0.00499289	8.32e-10
rs1354980	2	41618914	T	C	0.6295	-0.0280293	0.00456612	8.33e-10
rs1966915	17	37425262	C	A	0.7335	-0.0306138	0.00498739	8.34e-10
rs4390625	17	37620347	G	A	0.7344	-0.0306464	0.00499289	8.36e-10
rs1966916	17	37425238	T	G	0.2666	0.0306054	0.00498679	8.39e-10
rs13137669	4	152710943	T	C	0.5174	0.0270783	0.00441287	8.45e-10
rs8081780	17	37649507	T	C	0.7336	-0.0306075	0.00498803	8.45e-10
rs650106	17	37451559	G	A	0.2621	0.0307641	0.00501406	8.49e-10
rs620686	17	37453617	G	A	0.2621	0.0307638	0.00501406	8.49e-10
rs4952361	2	41636627	G	A	0.3698	0.0280261	0.00456792	8.49e-10
rs11031093	11	30467500	G	A	0.7061	0.0296983	0.00484058	8.5e-10
rs6434946	2	198798497	G	A	0.4856	-0.0270676	0.00441197	8.51e-10
rs801426	17	37441109	G	A	0.7379	-0.0307603	0.00501406	8.53e-10
rs7605315	2	41632740	T	G	0.3698	0.0280224	0.00456792	8.54e-10
rs4952460	2	41633072	G	A	0.3701	0.0280152	0.00456715	8.57e-10
rs602282	17	37433021	T	C	0.7333	-0.0305854	0.0049862	8.57e-10
rs62077463	17	37651940	T	C	0.7323	-0.0305484	0.00498032	8.58e-10
rs2888778	2	41608611	T	G	0.3543	0.0282789	0.00461037	8.58e-10
rs1354979	2	41618677	G	A	0.3704	0.028006	0.00456637	8.62e-10
rs884810	10	99923583	T	G	0.673	-0.0288287	0.00470064	8.63e-10
rs2060489	2	198752286	T	C	0.4857	-0.0270559	0.00441216	8.67e-10
rs62075056	17	37622794	G	A	0.2656	0.0306168	0.00499289	8.67e-10
rs1518360	2	198815303	T	C	0.4873	-0.0270493	0.00441156	8.71e-10
rs700691	2	198727852	G	A	0.4866	-0.027051	0.00441191	8.71e-10
rs7219294	17	37624911	G	A	0.7359	-0.0306681	0.00500194	8.72e-10
rs7223896	17	37625184	T	C	0.2641	0.030667	0.00500194	8.73e-10
rs4795355	17	37427382	T	C	0.7333	-0.0305702	0.0049862	8.74e-10
rs7371338	2	41631931	T	C	0.3698	0.0280056	0.00456792	8.74e-10
rs6738061	2	41682638	T	C	0.3843	0.0277913	0.00453322	8.76e-10
rs7577902	2	41616956	G	A	0.6319	-0.0280275	0.00457223	8.79e-10
rs2136000	2	41689191	G	A	0.3848	0.0277815	0.00453211	8.79e-10
rs6753450	2	198735031	T	C	0.4864	-0.0270402	0.00441188	8.85e-10
rs6503517	17	37649687	G	A	0.2631	0.0306939	0.00500806	8.85e-10
rs6503502	17	37501855	G	A	0.2618	0.0307394	0.00501591	8.88e-10
rs35667594	17	37571927	G	A	0.2671	0.0305412	0.00498387	8.9e-10
rs6737264	2	41606847	T	C	0.6394	-0.0281421	0.00459238	8.9e-10
rs644173	17	37430519	T	C	0.2668	0.0305475	0.0049856	8.95e-10
rs1588188	2	41664899	T	C	0.419	0.0273755	0.00446917	9.04e-10
rs12620135	2	41765946	T	G	0.6208	-0.0278364	0.00454484	9.08e-10
rs700665	2	198673379	C	A	0.4863	-0.0270206	0.00441192	9.1e-10
rs4985349	2	41757447	G	A	0.6239	-0.0278788	0.00455218	9.11e-10
rs700689	2	198726649	G	A	0.4866	-0.0270162	0.00441191	9.16e-10
rs7359658	17	37503204	T	C	0.7388	-0.0307353	0.00501963	9.18e-10
rs34432983	17	37553168	T	C	0.7386	-0.0307276	0.00501839	9.18e-10
rs12363314	11	30471827	T	C	0.2937	-0.0296432	0.00484154	9.2e-10
rs504784	11	30479682	G	A	0.7064	0.0296412	0.00484193	9.25e-10
rs2286571	17	61518220	T	G	0.7689	-0.0320228	0.00523133	9.28e-10
rs1607373	2	198800532	G	A	0.5144	0.0270068	0.00441197	9.28e-10
rs9904334	17	37468336	G	A	0.738	-0.030695	0.00501468	9.3e-10
rs67748055	2	198911426	G	A	0.4859	0.0270041	0.00441189	9.31e-10
rs9944411	17	37483599	T	C	0.7388	-0.0307235	0.00501963	9.32e-10
rs700669	2	198684467	G	A	0.5139	0.0270014	0.00441197	9.36e-10
rs755500	17	37409865	G	A	0.2658	0.0305487	0.00499172	9.37e-10
rs2374236	2	41692508	T	C	0.6235	-0.0278525	0.00455124	9.37e-10
rs4794810	17	37603774	T	C	0.2672	0.0304918	0.00498323	9.42e-10
rs700693	2	198730015	G	A	0.4865	-0.0269934	0.00441187	9.45e-10
rs11868029	17	37650304	G	A	0.7343	-0.0305407	0.00499222	9.5e-10
rs4245772	2	41633212	G	A	0.3691	0.0279558	0.00456975	9.5e-10
rs113414512	17	37535298	T	C	0.264	0.0305934	0.00500243	9.61e-10
rs2286572	17	61518242	T	G	0.2309	0.0320023	0.00523292	9.62e-10
rs68178216	17	37526241	C	A	0.261	0.0307054	0.00502088	9.62e-10
rs9908760	17	37499059	T	C	0.7388	-0.0306972	0.00501963	9.63e-10
rs7602755	2	41686326	G	A	0.3853	0.0276981	0.00453097	9.77e-10
rs10183295	2	41612038	T	C	0.3601	0.0280743	0.00459372	9.87e-10
rs13011918	2	198779083	T	C	0.4908	-0.026957	0.00441099	9.88e-10
rs4696294	4	152713089	C	A	0.4831	-0.0269645	0.00441272	9.92e-10
rs10221223	17	37489100	T	G	0.7388	-0.0306704	0.00501963	9.96e-10
rs11214005	11	111670858	C	A	0.3286	0.0286848	0.00469468	9.96e-10
rs7572983	2	41622150	T	C	0.6237	-0.0278072	0.00455194	1e-09
rs9712275	2	198907143	T	C	0.5227	-0.0269652	0.00441475	1.01e-09
rs12948560	17	37570986	G	A	0.7336	-0.0304659	0.00498803	1.01e-09
rs2117339	2	198915734	T	C	0.5131	-0.0269408	0.00441165	1.02e-09
rs8076546	17	37555403	G	A	0.7367	-0.0311409	0.00509983	1.02e-09
rs10048735	2	198742525	T	C	0.4863	-0.0269389	0.0044119	1.02e-09
rs34597616	17	37552989	G	A	0.7383	-0.0306303	0.00501661	1.02e-09
rs9288281	2	198744366	G	A	0.5137	0.0269339	0.0044119	1.03e-09
rs1401093	2	198779839	T	C	0.5088	0.026928	0.00441093	1.03e-09
rs6544425	2	41692306	C	A	0.3878	0.0276262	0.00452559	1.03e-09
rs602688	17	37439496	T	C	0.7376	-0.0305945	0.00501221	1.03e-09
rs72845017	17	61543178	G	A	0.2558	0.0308537	0.00505477	1.04e-09
rs2338798	17	37547269	T	C	0.7382	-0.0306142	0.00501591	1.04e-09
rs6734096	2	198756459	T	G	0.5137	0.0269268	0.0044119	1.04e-09
rs2338801	17	37490780	T	G	0.2643	0.0305168	0.00500061	1.04e-09
rs10875486	20	31163573	T	G	0.2395	-0.0315763	0.00517438	1.04e-09
rs6734561	2	198725076	T	C	0.4862	-0.0269225	0.00441201	1.05e-09
rs4245773	2	41633243	T	C	0.6317	-0.0278938	0.00457182	1.05e-09
rs2888779	2	41633255	T	C	0.6308	-0.0278778	0.0045695	1.06e-09
rs9898170	17	37510092	T	C	0.739	-0.0306293	0.00502088	1.06e-09
rs113569895	17	37513354	T	C	0.7382	-0.0305966	0.00501591	1.06e-09
rs7223438	17	37521355	T	C	0.739	-0.0306267	0.00502088	1.06e-09
rs12998773	2	41611585	G	A	0.6413	-0.0280425	0.00459765	1.07e-09
rs4459777	2	41685976	G	A	0.3837	0.0276569	0.00453451	1.07e-09
rs6750931	2	41682278	G	A	0.6147	-0.0276349	0.00453097	1.07e-09
rs491608	11	30475952	G	A	0.7063	0.0295271	0.00484154	1.07e-09
rs12939831	17	37570373	G	A	0.7336	-0.0304193	0.00498803	1.07e-09
rs10170687	2	41611798	T	C	0.6396	-0.0280058	0.00459289	1.08e-09
rs12937703	17	37571963	G	A	0.2664	0.0304135	0.00498803	1.08e-09
rs638201	17	37450666	T	C	0.7379	-0.0305625	0.00501406	1.09e-09
rs73293051	17	37535336	T	C	0.7385	-0.0305813	0.00501777	1.1e-09
rs8068427	17	37511517	G	A	0.739	-0.0305986	0.00502088	1.1e-09
rs8076494	17	37516722	T	C	0.7389	-0.030592	0.00502025	1.1e-09
rs4795362	17	37573516	G	A	0.7336	-0.0303952	0.00498803	1.1e-09
rs801419	17	37466327	G	A	0.2613	0.0305821	0.00501901	1.11e-09
rs55917128	10	100023359	T	C	0.5645	-0.0270975	0.0044473	1.11e-09
rs11124810	2	41614476	G	A	0.3742	0.0277644	0.0045569	1.11e-09
rs35112839	17	37613884	G	A	0.7347	-0.0304301	0.00499457	1.11e-09
rs12712763	2	41668650	G	A	0.4154	0.0272603	0.00447472	1.11e-09
rs3760257	17	61496471	T	C	0.2327	0.0317918	0.00521865	1.12e-09
rs4795357	17	37569551	T	C	0.2664	0.0303756	0.00498803	1.13e-09
rs536007	11	30478524	T	G	0.2939	-0.0294708	0.00484049	1.14e-09
rs6503503	17	37514373	G	A	0.739	-0.0305665	0.00502088	1.14e-09
rs12600625	17	37552781	G	A	0.7392	-0.030572	0.00502212	1.15e-09
rs1508114	2	41572171	T	C	0.6419	-0.0279997	0.00459969	1.15e-09
rs10497813	2	198914072	T	G	0.5134	-0.0268553	0.00441172	1.15e-09
rs57862683	2	198747537	G	A	0.5118	-0.0268533	0.00441152	1.15e-09
rs10491128	17	37551988	G	A	0.7391	-0.0305655	0.0050215	1.15e-09
rs1401094	2	198779849	T	C	0.5089	0.0268441	0.00441094	1.16e-09
rs587343	17	37440603	T	C	0.2615	0.0305351	0.00501777	1.16e-09
rs2381977	2	147847890	T	C	0.6194	0.0276342	0.00454153	1.17e-09
rs8081220	17	37473157	C	A	0.2613	0.0305367	0.00501901	1.17e-09
rs11078900	17	37614641	T	C	0.7344	-0.030372	0.00499277	1.18e-09
rs4465806	2	41760960	T	G	0.3772	0.0276727	0.00454955	1.18e-09
rs497418	2	147842671	C	A	0.6138	0.0275297	0.00452902	1.21e-09
rs10736126	10	100025924	G	A	0.436	0.027028	0.00444684	1.22e-09
rs9894864	17	37507443	G	A	0.7388	-0.0305094	0.00501963	1.22e-09
rs7208714	17	37543792	G	A	0.2612	0.030498	0.00501963	1.23e-09
rs67918653	20	31102309	G	A	0.7741	0.0320737	0.00528025	1.25e-09
rs79186842	20	47689036	G	A	0.1359	0.0390827	0.00643504	1.25e-09
rs6434942	2	198756688	G	A	0.5085	0.0267886	0.00441099	1.25e-09
rs9972882	17	37807698	C	A	0.736	-0.03038	0.00500243	1.26e-09
rs9832813	3	136065565	G	A	0.3034	-0.0291258	0.00479662	1.26e-09
rs683948	17	37447448	T	C	0.7385	-0.0304654	0.00501777	1.27e-09
rs12938268	17	37572139	G	A	0.2664	0.0302844	0.00498803	1.27e-09
rs10786398	10	99926570	T	G	0.3044	0.0290868	0.00479215	1.28e-09
rs10445307	17	37623466	G	A	0.7349	-0.0303188	0.0049959	1.29e-09
rs7218074	17	37542342	C	A	0.261	0.0304665	0.00502088	1.3e-09
rs55696134	2	198821569	G	A	0.4815	-0.0279397	0.00460576	1.31e-09
rs4911259	20	31376282	T	G	0.6188	0.0275709	0.00454623	1.32e-09
rs4985347	2	41761251	G	A	0.3779	0.0275767	0.00454789	1.33e-09
rs8067302	17	37480790	G	A	0.7357	-0.0303208	0.00500061	1.33e-09
rs113825099	17	37553136	G	A	0.7392	-0.0304499	0.00502212	1.33e-09
rs12470367	2	41691273	G	A	0.3862	0.0274581	0.00452904	1.34e-09
rs10497809	2	198825668	G	A	0.5155	0.0267466	0.00441226	1.35e-09
rs9913320	17	37468598	T	C	0.7386	-0.0304159	0.00501839	1.35e-09
rs10190972	2	41698499	G	A	0.3776	0.0275607	0.00454853	1.37e-09
rs1605560	2	41595236	C	A	0.3599	0.0278358	0.00459433	1.37e-09
rs11124807	2	41584490	G	A	0.6335	-0.0277297	0.00457683	1.37e-09
rs1354978	2	41616349	T	C	0.6409	-0.0278287	0.00459659	1.41e-09
rs2260116	2	147847165	T	C	0.3863	-0.027415	0.00452881	1.42e-09
rs7571545	2	198841329	T	C	0.3206	0.0285855	0.00472473	1.45e-09
rs778110	2	147857631	C	A	0.6135	0.0273968	0.00452839	1.45e-09
rs12948381	17	37571925	T	C	0.2668	0.030162	0.00498565	1.45e-09
rs6726506	2	198846486	T	G	0.6817	-0.0286349	0.00473384	1.46e-09
rs778107	2	147854980	T	C	0.6134	0.0273856	0.00452813	1.47e-09
rs6087990	20	31349908	T	C	0.5939	0.0271893	0.00449601	1.47e-09
rs1396140	2	41733226	G	A	0.6231	-0.0275111	0.00455019	1.48e-09
rs431635	2	147883400	T	C	0.6123	0.0273634	0.00452585	1.48e-09
rs12712746	2	41538744	T	G	0.6346	-0.0276842	0.00457934	1.49e-09
rs34627022	20	31170277	G	A	0.7605	0.0312782	0.00517425	1.49e-09
rs6141314	20	31093514	G	A	0.7534	0.030968	0.00512326	1.5e-09
rs967569	2	41616346	T	C	0.6407	-0.0277806	0.00459603	1.5e-09
rs2067513	2	41616153	G	A	0.6293	-0.0275959	0.00456561	1.5e-09
rs2889702	20	31371677	G	A	0.6207	0.0275022	0.00455062	1.51e-09
rs7219014	17	37624790	G	A	0.7364	-0.0302478	0.00500499	1.51e-09
rs778108	2	147855340	T	C	0.3861	-0.0273696	0.00452922	1.51e-09
rs11078896	17	37415544	T	C	0.7309	-0.0300457	0.00497211	1.51e-09
rs13023934	2	41734873	T	C	0.3758	0.0275103	0.0045529	1.52e-09
rs2257436	2	147878718	G	A	0.387	-0.0273467	0.00452731	1.54e-09
rs426379	2	147876208	T	G	0.3855	-0.02736	0.00453053	1.55e-09
rs2706055	2	147860657	G	A	0.3858	-0.027356	0.00452998	1.55e-09
rs55722796	17	37612086	T	C	0.7336	-0.0301036	0.00498799	1.59e-09
rs2258611	2	147861902	T	G	0.3863	-0.0273323	0.00452883	1.59e-09
rs9747342	17	37474196	T	C	0.2612	0.030292	0.00501963	1.59e-09
rs10502149	11	111707386	T	C	0.6724	-0.0288714	0.0047857	1.61e-09
rs4662490	2	147858102	T	C	0.6192	0.0273808	0.00454111	1.64e-09
rs7212868	17	37608052	C	A	0.2915	0.0292574	0.00485251	1.65e-09
rs11214014	11	111710307	G	A	0.6725	-0.0288547	0.00478607	1.65e-09
rs13037209	20	47930229	T	C	0.135	0.0389024	0.00645316	1.66e-09
rs11734799	4	152715081	G	A	0.5216	0.0266099	0.00441434	1.66e-09
rs6742782	2	198755021	C	A	0.4863	-0.0265849	0.0044119	1.68e-09
rs7564917	2	198453685	T	C	0.487	-0.0265798	0.0044118	1.69e-09
rs11684176	2	198954774	T	C	0.4856	-0.0265801	0.00441205	1.7e-09
rs700679	2	198706916	T	C	0.4866	-0.0265628	0.00441187	1.74e-09
rs1356542	2	198835702	T	G	0.6798	-0.0284417	0.00472629	1.77e-09
rs1518368	2	198839145	G	A	0.3207	0.0284219	0.00472435	1.79e-09
rs11891555	2	198853540	T	G	0.6794	-0.0284228	0.00472473	1.79e-09
rs59710765	11	111710099	G	A	0.6725	-0.0287897	0.00478607	1.8e-09
rs6434948	2	198832109	T	C	0.3202	0.0284258	0.00472629	1.81e-09
rs35379138	1	60516902	T	C	0.8497	-0.0371103	0.00617044	1.81e-09
rs593480	17	37453780	C	A	0.2645	0.0300572	0.0049994	1.83e-09
rs58224025	2	198821988	G	A	0.32	0.0284186	0.00472707	1.83e-09
rs778102	2	147869236	T	C	0.6136	0.0272213	0.00452857	1.84e-09
rs4795376	17	37669043	T	C	0.2687	0.0298988	0.00497449	1.85e-09
rs61803772	1	60515064	T	C	0.1504	0.037075	0.00616884	1.85e-09
rs811869	2	147852042	G	A	0.3865	-0.0272135	0.00452842	1.86e-09
rs632202	17	37453294	C	A	0.7356	-0.030045	0.005	1.87e-09
rs1401096	2	198823828	G	A	0.6803	-0.0284064	0.00472825	1.88e-09
rs424872	2	147849192	T	C	0.3863	-0.0272066	0.00452892	1.89e-09
rs778111	2	147858444	T	C	0.6134	0.0271986	0.00452818	1.9e-09
rs1850631	2	198829468	T	G	0.32	0.0283931	0.00472707	1.9e-09
rs1499920	2	147862132	T	C	0.6134	0.0271977	0.00452818	1.9e-09
rs11694913	2	198435280	G	A	0.293	0.0290999	0.00484509	1.9e-09
rs10155017	3	136466019	G	A	0.6594	0.0279395	0.00465291	1.92e-09
rs910889	20	31104950	T	C	0.7741	0.0317034	0.0052801	1.92e-09
rs6141755	20	31163565	T	G	0.2371	-0.0311729	0.00519231	1.93e-09
rs2340688	2	198438425	T	C	0.525	0.0265107	0.00441577	1.93e-09
rs10187520	2	41609783	C	A	0.632	-0.0274505	0.00457251	1.93e-09
rs2424904	20	31352316	T	C	0.5915	0.0269554	0.00449216	1.97e-09
rs1535375	20	31163048	T	C	0.2397	-0.0310382	0.0051729	1.97e-09
rs6724526	2	198858401	G	A	0.6795	-0.0283507	0.00472512	1.97e-09
rs10502150	11	111707797	T	C	0.6723	-0.0287065	0.00478532	1.99e-09
rs4911258	20	31369479	G	A	0.6201	0.0272873	0.0045492	1.99e-09
rs12223294	11	111703519	G	A	0.3289	0.0281513	0.00469354	2e-09
rs12748839	1	60517982	C	A	0.1502	0.0370115	0.00617213	2.02e-09
rs7546066	1	60524673	G	A	0.1503	0.0370007	0.00617035	2.02e-09
rs706628	2	147867138	T	C	0.3856	-0.0271661	0.00453031	2.02e-09
rs1115535	20	47590564	T	C	0.7442	-0.030298	0.00505445	2.04e-09
rs6141759	20	31177292	G	A	0.762	0.031082	0.00518544	2.05e-09
rs6544432	2	41723200	G	A	0.6218	-0.0272555	0.00454711	2.05e-09
rs2650021	2	147863862	G	A	0.387	-0.0271356	0.00452729	2.05e-09
rs910084	20	31379665	T	C	0.3791	-0.0272704	0.00455118	2.07e-09
rs6141814	20	31368960	C	A	0.6202	0.0272581	0.00454944	2.08e-09
rs7221875	17	37543328	G	A	0.7355	-0.029951	0.0049994	2.09e-09
rs1508113	2	41576246	G	A	0.6378	-0.0274832	0.00458815	2.1e-09
rs2102407	2	41614157	T	C	0.6206	-0.0272215	0.00454448	2.1e-09
rs34929358	20	47616142	G	A	0.8659	-0.0387624	0.00647157	2.1e-09
rs778106	2	147852279	G	A	0.3867	-0.0271179	0.00452798	2.11e-09
rs6087995	20	31358253	C	A	0.4465	-0.026598	0.00444152	2.12e-09
rs6752458	2	198835106	T	G	0.6798	-0.0282967	0.00472629	2.14e-09
rs1440089	2	198944947	T	C	0.4934	-0.0264026	0.00441056	2.15e-09
rs1003521	20	31366598	T	C	0.6	0.0274809	0.00459109	2.15e-09
rs10188197	2	41722342	T	C	0.6202	-0.0271947	0.00454337	2.16e-09
rs1648390	11	111720072	C	A	0.6703	-0.0280677	0.00469064	2.18e-09
rs7577619	2	41593738	T	C	0.6278	-0.0272957	0.00456186	2.18e-09
rs6088008	20	31382860	G	A	0.3794	-0.0272257	0.00455043	2.19e-09
rs7606631	2	41717577	T	C	0.6198	-0.0271718	0.00454245	2.21e-09
rs2598503	2	147806204	T	C	0.6197	0.0271718	0.00454257	2.21e-09
rs61161659	17	37615545	T	C	0.2681	0.0297726	0.00497792	2.22e-09
rs778103	2	147841802	T	C	0.3853	-0.0270973	0.00453099	2.23e-09
rs2007211	11	111729950	T	C	0.3288	0.0280637	0.0046939	2.25e-09
rs11124809	2	41614344	T	G	0.3717	0.0272809	0.00456302	2.25e-09
rs75195552	17	61524225	G	A	0.77	-0.0313279	0.00524034	2.26e-09
rs10502151	11	111724133	T	C	0.3289	0.0280555	0.00469354	2.27e-09
rs6761496	2	41612585	G	A	0.3736	0.0272456	0.0045583	2.27e-09
rs12151589	2	41581417	C	A	0.3678	0.0273346	0.00457341	2.27e-09
rs10200672	2	41613716	C	A	0.6281	-0.0272633	0.00456252	2.29e-09
rs4696257	4	152291689	G	A	0.5525	-0.0264959	0.00443497	2.31e-09
rs4795369	17	37609120	G	A	0.2909	0.029001	0.00485546	2.33e-09
rs6713831	2	41720702	T	C	0.6201	-0.0271204	0.00454314	2.38e-09
rs1458732	11	30452281	G	A	0.672	0.0280311	0.00469678	2.4e-09
rs1865586	2	198758868	G	A	0.6788	-0.0281831	0.00472261	2.41e-09
rs12712759	2	41630917	G	A	0.6202	-0.0271128	0.00454393	2.42e-09
rs4911108	20	31375311	G	A	0.3798	-0.0271376	0.00454937	2.44e-09
rs56827178	20	31178577	G	A	0.7707	0.03133	0.00525307	2.46e-09
rs370309	2	147896142	T	C	0.3768	-0.0271386	0.00455048	2.46e-09
rs31730	5	165467624	T	C	0.7413	-0.0300288	0.00503536	2.47e-09
rs10931794	2	198776140	T	C	0.3153	0.0283002	0.00474601	2.48e-09
rs1401092	2	198792320	C	A	0.6828	-0.0282491	0.00473836	2.5e-09
rs113964240	2	198456310	C	A	0.5216	0.0263135	0.00441449	2.51e-09
rs1589162	2	198782692	T	C	0.3159	0.0282748	0.00474358	2.51e-09
rs9854328	3	136069720	G	A	0.3893	-0.0269536	0.00452237	2.52e-09
rs55813500	2	198389172	G	A	0.5201	0.026303	0.00441373	2.53e-09
rs2258224	2	147880646	T	C	0.3869	-0.0269738	0.00452757	2.56e-09
rs12725061	1	60529854	T	G	0.8498	-0.0367693	0.00617213	2.56e-09
rs4850815	2	198786167	T	G	0.316	0.0282556	0.00474318	2.57e-09
rs6734781	2	198759973	G	A	0.3211	0.0281351	0.004723	2.57e-09
rs11124808	2	41610543	T	C	0.6276	-0.027163	0.00456132	2.6e-09
rs1064213	2	198950240	G	A	0.5102	0.0262644	0.0044111	2.61e-09
rs6706937	2	198768718	T	G	0.32	0.0281462	0.00472728	2.62e-09
rs12619300	2	198786490	C	A	0.316	0.0282375	0.00474318	2.63e-09
rs6058869	20	31348750	T	C	0.4013	-0.0268172	0.00450466	2.63e-09
rs1401091	2	198790423	T	G	0.684	-0.0282319	0.00474318	2.65e-09
rs1474738	20	31380309	G	A	0.6208	0.0270849	0.00455085	2.66e-09
rs2424903	20	31349315	T	C	0.4014	-0.0268071	0.00450447	2.66e-09
rs2374237	2	41692511	G	A	0.3885	0.0269214	0.00452415	2.67e-09
rs778100	2	147891277	C	A	0.6126	0.0269333	0.00452641	2.68e-09
rs6729473	2	198763928	G	A	0.32	0.0281248	0.00472735	2.69e-09
rs373970	2	147843645	T	C	0.6142	0.026943	0.00452987	2.72e-09
rs8179700	2	41700571	G	A	0.3804	0.0270146	0.00454199	2.72e-09
rs6760891	2	198768166	T	G	0.3199	0.028117	0.00472767	2.73e-09
rs696815	2	198688084	C	A	0.6845	-0.0282174	0.0047452	2.74e-09
rs6434933	2	198426960	G	A	0.3235	0.0280266	0.00471365	2.75e-09
rs1911703	2	41698981	G	A	0.6251	-0.0270827	0.00455501	2.75e-09
rs6119281	20	31346581	T	G	0.5923	0.0267089	0.00449324	2.78e-09
rs6727419	2	41579722	T	C	0.3667	0.027199	0.00457621	2.79e-09
rs911529	20	31146939	G	A	0.241	-0.0306861	0.00516322	2.79e-09
rs6434953	2	198929693	G	A	0.6911	-0.0283605	0.00477251	2.81e-09
rs1464209	2	198814396	G	A	0.6799	-0.0280851	0.00472668	2.82e-09
rs7557203	2	198795650	G	A	0.6796	-0.0280774	0.0047257	2.83e-09
rs7572123	2	198769637	G	A	0.6802	-0.028091	0.00472807	2.83e-09
rs11890137	2	198816662	G	A	0.3201	0.0280818	0.00472668	2.83e-09
rs1518365	2	198809410	T	C	0.3201	0.0280797	0.00472668	2.84e-09
rs1535374	20	31162125	G	A	0.2396	-0.0307315	0.00517364	2.85e-09
rs1508110	2	41556080	C	A	0.3676	0.0271626	0.00457379	2.87e-09
rs1983359	2	198805098	T	C	0.68	-0.0280723	0.00472707	2.87e-09
rs2015972	10	100018238	T	C	0.4331	0.0264207	0.00445022	2.9e-09
rs1518361	2	198812874	G	A	0.6799	-0.0280595	0.00472668	2.91e-09
rs1983865	10	100016339	T	C	0.4333	0.0264102	0.00444991	2.94e-09
rs910085	20	31383353	T	G	0.6201	0.0269939	0.00454918	2.96e-09
rs6119904	20	31161755	T	C	0.7466	0.030125	0.00507707	2.96e-09
rs448309	2	147897358	T	C	0.6217	0.026978	0.00454692	2.97e-09
rs1036333	2	198943787	T	G	0.4931	-0.0261684	0.0044106	2.97e-09
rs35401549	11	30451300	G	A	0.6729	0.0278838	0.00470009	2.98e-09
rs10891295	11	111734844	T	C	0.3263	0.0279017	0.00470324	2.98e-09
rs17123658	20	31390840	C	A	0.6202	0.0269737	0.0045495	3.05e-09
rs112829995	17	61528361	T	C	0.2303	0.0310553	0.00523815	3.05e-09
rs1518363	2	198810131	T	C	0.6799	-0.0280219	0.00472668	3.06e-09
rs1607374	2	198800440	G	A	0.6801	-0.028027	0.00472758	3.06e-09
rs1607375	2	198800387	T	C	0.6798	-0.0280185	0.00472641	3.07e-09
rs7077073	10	100018844	G	A	0.5671	-0.0263818	0.00445046	3.07e-09
rs1588184	2	41554461	T	C	0.3488	0.027429	0.00462734	3.07e-09
rs4401251	2	41595409	G	A	0.3738	0.027017	0.0045579	3.08e-09
rs2341778	2	198776546	G	A	0.6847	-0.0281292	0.00474601	3.09e-09
rs2424918	20	31382770	T	C	0.3799	-0.0269622	0.00454918	3.09e-09
rs10786401	10	99953979	G	A	0.4311	0.0263874	0.00445261	3.1e-09
rs700692	2	198728500	T	C	0.3196	0.0280172	0.00472883	3.13e-09
rs788016	2	198352293	G	A	0.5169	0.0261416	0.00441266	3.14e-09
rs700690	2	198727626	G	A	0.6804	-0.0280135	0.00472883	3.14e-09
rs11891750	2	198434319	G	A	0.5173	0.026138	0.00441282	3.16e-09
rs17731449	2	198465840	T	C	0.5138	0.0261305	0.0044119	3.17e-09
rs12712751	2	41577459	G	A	0.6379	-0.0271762	0.00458855	3.17e-09
rs41012	5	165487589	C	A	0.261	0.0297375	0.00502115	3.17e-09
rs1007123	20	31345840	G	A	0.5945	0.0266332	0.00449707	3.17e-09
rs10172961	2	198446859	T	C	0.3209	0.0279725	0.00472361	3.18e-09
rs4369854	2	198800630	T	C	0.3201	0.0279882	0.0047268	3.2e-09
rs4850813	2	198775982	T	C	0.3153	0.0281018	0.00474601	3.2e-09
rs61897178	11	111741469	T	C	0.3287	0.0277945	0.00469427	3.2e-09
rs6434954	2	198929716	T	C	0.3091	0.02825	0.00477166	3.21e-09
rs980561	11	30456545	T	C	0.3276	-0.0278093	0.00469825	3.24e-09
rs1464211	2	198798630	G	A	0.3202	0.027975	0.00472641	3.24e-09
rs6434943	2	198762192	T	G	0.3197	0.0279869	0.00472846	3.24e-09
rs10211202	2	198771941	G	A	0.6802	-0.0279839	0.00472807	3.25e-09
rs6755853	2	41711468	T	C	0.6197	-0.02688	0.00454222	3.26e-09
rs12105927	2	198937258	G	A	0.3092	0.0282322	0.00477123	3.28e-09
rs770662	2	198729283	T	C	0.3197	0.0279774	0.00472841	3.28e-09
rs6119897	20	31145415	G	A	0.7594	0.0305667	0.00516614	3.28e-09
rs6745726	2	198934080	G	A	0.6908	-0.0282268	0.00477123	3.3e-09
rs6753523	2	41698799	G	A	0.6252	-0.0269413	0.00455526	3.33e-09
rs6706260	2	41609076	T	G	0.3694	0.027018	0.0045689	3.35e-09
rs6751742	2	41606270	T	C	0.3722	0.026975	0.00456182	3.36e-09
rs696817	2	198722225	G	A	0.68	-0.0279523	0.00472719	3.36e-09
rs677888	17	37461018	T	G	0.7543	-0.0302856	0.00512209	3.36e-09
rs2060488	2	198751637	T	G	0.3199	0.0279536	0.00472774	3.37e-09
rs4850812	2	198743655	T	G	0.3153	0.0280612	0.00474601	3.37e-09
rs4919190	10	100010186	G	A	0.5624	-0.0262786	0.00444489	3.38e-09
rs1435570	2	198731371	T	C	0.3197	0.0279522	0.00472853	3.39e-09
rs770661	2	198725444	G	A	0.68	-0.0279368	0.00472726	3.43e-09
rs7268588	20	31154273	G	A	0.7604	0.0305655	0.00517361	3.46e-09
rs4389332	2	198477620	C	A	0.5143	0.0260661	0.00441207	3.46e-09
rs1979239	2	198498316	T	G	0.3138	0.0280708	0.00475193	3.48e-09
rs1435568	2	198762879	T	C	0.3197	0.0279256	0.00472846	3.51e-09
rs734037	2	198749269	G	A	0.3199	0.0279184	0.00472767	3.52e-09
rs35842399	1	60534247	T	C	0.1502	0.0364477	0.00617213	3.52e-09
rs11889006	2	198928647	G	A	0.6896	-0.028144	0.00476614	3.53e-09
rs700670	2	198687284	T	C	0.3206	0.0278993	0.0047248	3.53e-09
rs1436131	2	198731230	T	G	0.3197	0.027919	0.00472853	3.54e-09
rs8115823	20	31358356	G	A	0.5621	0.0262771	0.00445048	3.54e-09
rs6141753	20	31158635	G	A	0.2395	-0.0305504	0.00517438	3.54e-09
rs7604700	2	198718630	G	A	0.6803	-0.0279168	0.00472836	3.55e-09
rs10786405	10	100005282	T	C	0.4312	0.0262856	0.00445249	3.56e-09
rs11031084	11	30456390	C	A	0.3276	-0.0277343	0.00469825	3.57e-09
rs11899188	2	198740121	T	C	0.6801	-0.0279076	0.00472767	3.57e-09
rs67580728	2	198431258	T	C	0.6763	-0.0278171	0.00471282	3.58e-09
rs1368989	2	198937082	T	C	0.3094	0.0281534	0.00477038	3.6e-09
rs1961558	2	198487278	T	C	0.6814	-0.0279302	0.00473258	3.6e-09
rs1401095	2	198779867	T	C	0.3147	0.0280189	0.00474845	3.62e-09
rs2424899	20	31343543	C	A	0.4051	-0.0265381	0.00449777	3.63e-09
rs2377667	20	31346925	G	A	0.4057	-0.0265317	0.00449672	3.63e-09
rs6745660	2	198349536	G	A	0.4832	-0.0260337	0.00441263	3.64e-09
rs6087420	20	31359391	G	A	0.5621	0.026257	0.00445048	3.64e-09
rs59341299	2	198489607	G	A	0.4858	-0.0260238	0.00441204	3.67e-09
rs1855349	20	31357097	T	G	0.3975	-0.0266107	0.00451182	3.68e-09
rs700672	2	198691455	G	A	0.3207	0.027863	0.00472448	3.69e-09
rs2043545	2	198757616	G	A	0.3198	0.0278809	0.00472807	3.7e-09
rs2424901	20	31344512	G	A	0.4055	-0.0265183	0.00449707	3.71e-09
rs13138986	4	152719310	T	C	0.4821	-0.0260216	0.00441305	3.71e-09
rs12741844	1	60536407	C	A	0.8497	-0.0363836	0.00617044	3.71e-09
rs58837777	2	198417987	G	A	0.5171	0.0260152	0.00441276	3.74e-09
rs13395030	2	198750806	G	A	0.6801	-0.0278695	0.00472767	3.75e-09
rs3853500	1	109864269	T	C	0.2836	0.0307107	0.00520965	3.75e-09
rs17787829	2	198419798	T	C	0.5169	0.0260043	0.0044127	3.79e-09
rs7585401	2	41560939	G	A	0.3622	0.0270368	0.00458812	3.8e-09
rs4919182	10	99953270	G	A	0.5617	-0.0261868	0.0044441	3.8e-09
rs55852341	2	198491180	T	C	0.4856	-0.0259944	0.0044121	3.82e-09
rs1976772	2	198868201	T	G	0.6863	-0.0279988	0.00475234	3.83e-09
rs700686	2	198721054	G	A	0.3199	0.0278513	0.00472758	3.83e-09
rs12712749	2	41577368	T	C	0.3599	0.0270675	0.00459469	3.84e-09
rs7565343	2	41562282	C	A	0.6387	-0.0270385	0.0045906	3.86e-09
rs875041	20	31383530	T	C	0.3832	-0.0267427	0.00454165	3.9e-09
rs66730758	2	198341001	G	A	0.4829	-0.025971	0.00441272	3.97e-09
rs7600862	2	198534514	T	C	0.6859	-0.0279563	0.0047507	3.99e-09
rs10736122	10	99903145	G	A	0.5722	-0.0262211	0.00445698	4.03e-09
rs911527	20	31165105	T	C	0.2396	-0.0304349	0.00517353	4.03e-09
rs6141752	20	31157912	T	C	0.2393	-0.0304419	0.00517586	4.07e-09
rs6718602	2	41577113	T	C	0.3621	0.0269867	0.00458855	4.07e-09
rs700688	2	198723833	G	A	0.3202	0.0277968	0.00472641	4.07e-09
rs2424906	20	31359109	T	C	0.5618	0.0261711	0.00445014	4.08e-09
rs7911609	10	99890552	T	C	0.4281	0.026207	0.00445658	4.09e-09
rs6745504	2	41564973	T	G	0.3618	0.0269809	0.00458931	4.13e-09
rs787983	2	198345797	G	A	0.3238	0.0276991	0.00471244	4.16e-09
rs2564384	2	198356065	T	C	0.5167	0.0259331	0.0044126	4.18e-09
rs4550664	2	198691405	G	A	0.3157	0.0278811	0.00474432	4.18e-09
rs1565920	17	37831613	G	A	0.3294	0.0275699	0.00469168	4.19e-09
rs771009	2	198691082	G	A	0.6793	-0.0277536	0.00472448	4.24e-09
rs17730989	2	198362524	T	C	0.4824	-0.0259236	0.00441306	4.25e-09
rs9288280	2	198744324	G	A	0.6798	-0.0277647	0.00472657	4.25e-09
rs8539	2	198362018	T	C	0.3234	0.0276898	0.00471396	4.25e-09
rs700662	2	198668751	T	C	0.3209	0.0277448	0.00472368	4.27e-09
rs10931788	2	198531084	G	A	0.6859	-0.0278992	0.0047507	4.29e-09
rs6584172	10	99916697	C	A	0.5687	-0.0261468	0.00445236	4.29e-09
rs11899288	2	198409263	T	G	0.4829	-0.0259107	0.00441272	4.31e-09
rs6748956	2	41609539	C	A	0.3758	0.0267306	0.00455299	4.33e-09
rs6544412	2	41598756	G	A	0.3472	0.0271914	0.0046321	4.35e-09
rs61803816	1	60554730	T	G	0.8471	-0.0359628	0.00612704	4.37e-09
rs17120097	1	60543334	C	A	0.8499	-0.0362372	0.00617382	4.37e-09
rs4911253	20	31352585	G	A	0.449	-0.0260567	0.00443948	4.38e-09
rs992472	20	31385269	T	G	0.3833	-0.0266518	0.00454143	4.4e-09
rs12723716	1	60542972	T	C	0.1501	0.0362282	0.00617382	4.41e-09
rs1495100	17	37832279	T	C	0.6706	-0.0275261	0.00469168	4.44e-09
rs700667	2	198677508	T	C	0.3204	0.0277243	0.00472563	4.44e-09
rs700671	2	198690001	T	C	0.3206	0.0277179	0.00472487	4.45e-09
rs3731570	2	198317783	T	C	0.4753	-0.0259018	0.00441559	4.46e-09
rs1902249	2	198521356	T	C	0.3139	0.0278718	0.00475152	4.47e-09
rs2045245	2	198485341	C	A	0.6816	-0.0277619	0.00473337	4.49e-09
rs9967823	2	198531529	G	A	0.686	-0.0278646	0.00475111	4.5e-09
rs12601995	17	61299436	G	A	0.8091	-0.0338674	0.0057753	4.51e-09
rs700666	2	198673544	G	A	0.3206	0.027698	0.00472485	4.57e-09
rs6087999	20	31363774	G	A	0.4013	-0.026406	0.00450459	4.57e-09
rs11142	1	109897103	G	A	0.719	-0.0300121	0.00511984	4.58e-09
rs7899632	10	100000625	G	A	0.4314	0.0260985	0.00445224	4.58e-09
rs2574832	2	198704818	T	G	0.3207	0.0276928	0.00472444	4.58e-09
rs61155920	2	198528881	T	C	0.6859	-0.0278453	0.0047507	4.59e-09
rs10748719	10	99986638	C	A	0.4316	0.0260924	0.00445199	4.61e-09
rs56718086	2	198261596	G	A	0.4829	-0.0258617	0.00441272	4.61e-09
rs7590828	2	198940251	T	C	0.6894	-0.027928	0.0047653	4.61e-09
rs67657812	2	198387401	G	A	0.4827	-0.025861	0.00441278	4.62e-09
rs6719832	2	198533369	G	A	0.686	-0.0278419	0.00475111	4.63e-09
rs771005	2	198675948	T	C	0.6794	-0.0276838	0.00472485	4.65e-09
rs6741314	2	198526088	G	A	0.3141	0.0278336	0.0047507	4.66e-09
rs770657	2	198674184	C	A	0.3205	0.0276837	0.00472524	4.67e-09
rs700675	2	198700216	G	A	0.3209	0.0276706	0.00472366	4.69e-09
rs12760585	1	60546159	T	G	0.85	-0.036172	0.00617543	4.7e-09
rs6708239	2	198525084	G	A	0.6859	-0.0278265	0.0047507	4.7e-09
rs6716898	2	198944271	G	A	0.5066	0.0258332	0.00441056	4.71e-09
rs700685	2	198715972	G	A	0.679	-0.027664	0.0047233	4.71e-09
rs4911107	20	31374991	G	A	0.6019	0.0264171	0.00451062	4.72e-09
rs3115366	2	198258388	G	A	0.5171	0.0258421	0.00441272	4.73e-09
rs34139878	2	198489253	T	C	0.6815	-0.027711	0.00473298	4.77e-09
rs59757315	2	198250213	T	C	0.5446	0.0259255	0.00442802	4.77e-09
rs787991	2	198325119	G	A	0.5169	0.0258336	0.00441268	4.79e-09
rs55642934	2	198491110	T	C	0.6813	-0.027697	0.00473218	4.83e-09
rs67492914	2	198523402	T	G	0.3141	0.0278031	0.0047507	4.84e-09
rs10883026	10	99793865	T	C	0.5274	0.0258451	0.00441714	4.88e-09
rs1598469	2	198515658	T	C	0.3139	0.0278007	0.00475152	4.89e-09
rs7561950	2	198754244	T	C	0.68	-0.0276539	0.00472728	4.92e-09
rs4685	2	198257795	T	C	0.3231	0.0275786	0.00471522	4.95e-09
rs700684	2	198713099	T	C	0.6793	-0.0276264	0.00472444	4.99e-09
rs787990	2	198324990	G	A	0.4831	-0.0257979	0.00441268	5.03e-09
rs6719729	2	198480072	G	A	0.3186	0.0276635	0.00473258	5.06e-09
rs55658871	2	198278571	G	A	0.5168	0.0257917	0.00441263	5.07e-09
rs34504858	1	60549384	T	C	0.85	-0.036093	0.00617543	5.08e-09
rs6831644	4	152283746	G	A	0.5507	-0.0259078	0.00443322	5.1e-09
rs10931787	2	198520615	G	A	0.6859	-0.027756	0.0047507	5.14e-09
rs2244271	2	198286581	T	C	0.6773	-0.0275564	0.00471663	5.15e-09
rs2063178	2	41712482	G	A	0.6218	-0.0265653	0.00454711	5.15e-09
rs788018	2	198265526	G	A	0.6779	-0.0275686	0.00471893	5.15e-09
rs55766949	2	198329776	G	A	0.4831	-0.0257747	0.00441268	5.19e-09
rs1883729	20	31363193	G	A	0.5983	0.0263019	0.00450385	5.22e-09
rs700664	2	198671145	T	C	0.6792	-0.0275872	0.00472407	5.23e-09
rs6715105	2	198445601	T	C	0.32	0.0276042	0.00472707	5.23e-09
rs13394214	2	198527371	T	C	0.686	-0.0277425	0.00475111	5.25e-09
rs10460394	2	198548741	G	A	0.6782	-0.0275615	0.0047202	5.25e-09
rs12151767	2	198274929	G	A	0.5165	0.0257644	0.00441254	5.25e-09
rs700673	2	198692929	G	A	0.6793	-0.0275839	0.00472448	5.27e-09
rs117558214	17	61404421	G	A	0.8081	-0.0326893	0.00559959	5.29e-09
rs10203581	2	198515900	G	A	0.3139	0.0277382	0.00475152	5.29e-09
rs1333469	20	31361249	T	C	0.4017	-0.026291	0.00450385	5.3e-09
rs1813106	2	198880589	G	A	0.6863	-0.0277382	0.00475234	5.32e-09
rs11735310	4	152287922	T	C	0.4492	0.0258707	0.00443331	5.36e-09
rs700660	2	198661435	T	G	0.3209	0.027561	0.00472368	5.39e-09
rs928579	10	99888343	G	A	0.5705	-0.0259915	0.00445477	5.39e-09
rs13411968	2	198467141	T	C	0.6795	-0.0275683	0.00472512	5.4e-09
rs2565163	2	198354414	T	C	0.3222	0.0275254	0.00471855	5.43e-09
rs10774625	12	111910219	G	A	0.5034	-0.0257219	0.0044106	5.48e-09
rs13149588	4	152717757	T	C	0.5284	0.0257612	0.00441742	5.49e-09
rs35673758	1	60552069	T	C	0.1501	0.0360015	0.00617373	5.5e-09
rs60617652	2	198313300	G	A	0.5168	0.0257307	0.00441263	5.5e-09
rs12503602	4	152284391	T	C	0.5503	-0.0258478	0.00443277	5.51e-09
rs10207232	2	198893813	G	A	0.687	-0.0277264	0.00475523	5.52e-09
rs4696250	4	152266321	T	C	0.4445	0.0258746	0.00443786	5.53e-09
rs11900232	2	198466273	T	C	0.3204	0.0275492	0.00472551	5.55e-09
rs3849362	2	198308260	G	A	0.5169	0.0257204	0.00441266	5.58e-09
rs3792158	2	198407177	G	A	0.4828	-0.0257202	0.00441275	5.59e-09
rs2564372	2	198307813	T	C	0.4832	-0.0257191	0.00441263	5.59e-09
rs1413618	10	99888129	T	C	0.4296	0.0259627	0.00445464	5.6e-09
rs700683	2	198712332	G	A	0.3208	0.0275316	0.00472405	5.61e-09
rs56067932	2	198401610	G	A	0.5172	0.0257168	0.00441275	5.62e-09
rs2342557	2	198889061	G	A	0.6867	-0.0277045	0.00475399	5.62e-09
rs700674	2	198693703	T	C	0.6789	-0.0275228	0.00472293	5.63e-09
rs2424909	20	31361861	T	C	0.5982	0.0262449	0.00450367	5.63e-09
rs12621129	2	198265350	T	C	0.6825	-0.0275962	0.00473695	5.69e-09
rs8066571	17	61450543	C	A	0.7601	0.0300697	0.00516398	5.78e-09
rs700682	2	198712310	C	A	0.3207	0.0275075	0.00472444	5.8e-09
rs700681	2	198711502	C	A	0.3207	0.0275023	0.00472444	5.84e-09
rs112533070	2	198372003	T	C	0.4829	-0.0256856	0.00441272	5.86e-09
rs2045242	2	198507649	G	A	0.3141	0.0276497	0.0047507	5.88e-09
rs700656	2	198653667	T	C	0.3207	0.0274934	0.00472442	5.91e-09
rs13000656	2	198522126	T	C	0.6916	-0.0277858	0.0047747	5.91e-09
rs11680291	2	198409884	G	A	0.6762	-0.0274222	0.00471244	5.92e-09
rs12712776	2	41750522	G	A	0.3883	0.0263235	0.00452455	5.96e-09
rs998382	20	31384136	G	A	0.3986	-0.0262347	0.00450971	5.98e-09
rs7564924	2	198513877	T	C	0.686	-0.0276386	0.00475111	5.98e-09
rs1455653	2	198478320	G	A	0.3174	0.0275559	0.00473735	6e-09
rs4911102	20	31179500	T	C	0.2331	-0.0303766	0.00522261	6.01e-09
rs3792160	2	198403519	G	A	0.3236	0.0274072	0.0047132	6.06e-09
rs6757669	2	198530355	T	C	0.6858	-0.0276229	0.00475029	6.06e-09
rs3750595	10	100004906	C	A	0.5666	-0.0258753	0.00444979	6.06e-09
rs2023545	2	41551957	C	A	0.3564	0.026774	0.00460437	6.07e-09
rs12623110	2	41564141	T	C	0.353	0.0268297	0.00461452	6.09e-09
rs787982	2	198315534	G	A	0.5168	0.0256558	0.00441263	6.09e-09
rs7590010	2	198400668	T	C	0.6764	-0.0273999	0.0047132	6.12e-09
rs10190226	2	198901564	T	C	0.6953	-0.0278496	0.00479071	6.13e-09
rs55656916	2	198519628	T	C	0.3139	0.0276208	0.00475152	6.13e-09
rs2952152	17	37832735	T	C	0.3286	0.0272897	0.00469459	6.14e-09
rs68022726	2	198431214	G	A	0.6769	-0.027407	0.0047151	6.15e-09
rs9991859	4	152265572	T	C	0.4478	0.025766	0.00443454	6.24e-09
rs10471070	4	152272115	T	C	0.4474	0.025767	0.00443492	6.25e-09
rs12151726	2	198273591	T	C	0.4526	-0.0257354	0.00443039	6.29e-09
rs7582780	2	41547987	C	A	0.6444	-0.026755	0.00460675	6.33e-09
rs2914983	2	198314568	G	A	0.6775	-0.0273932	0.0047174	6.37e-09
rs6844259	4	152291184	G	A	0.5458	-0.0257185	0.00442903	6.37e-09
rs2424907	20	31359819	T	C	0.4408	-0.0258236	0.0044473	6.38e-09
rs788023	2	198283305	T	C	0.3222	0.0273935	0.00471855	6.42e-09
rs72841381	17	61420822	G	A	0.8079	-0.0324897	0.00559737	6.46e-09
rs1836234	2	198882873	T	G	0.3133	0.0275918	0.00475399	6.48e-09
rs10166328	2	198511917	G	A	0.6861	-0.0275759	0.00475152	6.49e-09
rs7582536	2	198436103	G	A	0.677	-0.0273664	0.00471549	6.49e-09
rs17120107	1	60556493	T	G	0.1502	0.0358159	0.00617204	6.52e-09
rs7592556	2	198891021	G	A	0.313	0.0275938	0.00475523	6.52e-09
rs17120140	1	60559312	G	A	0.1503	0.0357993	0.00617035	6.56e-09
rs1029765	17	61459284	G	A	0.2415	-0.029892	0.00515222	6.56e-09
rs10497806	2	198508951	G	A	0.314	0.0275628	0.00475111	6.58e-09
rs2424913	20	31374259	T	C	0.4371	-0.0258227	0.00445138	6.59e-09
rs6723768	2	198474218	G	A	0.6814	-0.0274538	0.00473258	6.59e-09
rs2605039	2	198362851	C	A	0.3227	0.0273611	0.00471663	6.59e-09
rs72845256	17	61389229	T	C	0.8076	-0.0324494	0.00559399	6.6e-09
rs111811916	2	198399416	G	A	0.5175	0.0255979	0.00441288	6.6e-09
rs10459941	17	61531931	G	A	0.7467	0.0294109	0.00507097	6.64e-09
rs2941505	17	37832704	G	A	0.6717	-0.0272314	0.00469568	6.66e-09
rs10786393	10	99902698	C	A	0.4327	0.0258085	0.0044507	6.68e-09
rs72841375	17	61408805	T	C	0.1919	0.032468	0.00559959	6.7e-09
rs10748721	10	99999343	T	C	0.4336	0.0257972	0.00444955	6.72e-09
rs12693829	2	198885425	T	G	0.6868	-0.0275637	0.0047544	6.73e-09
rs1371663	2	198900305	G	A	0.7003	-0.0279014	0.00481323	6.76e-09
rs4277045	10	99876894	G	A	0.428	0.0258341	0.00445671	6.76e-09
rs11099806	4	152269116	T	G	0.5536	-0.0257113	0.00443587	6.78e-09
rs2934951	17	37833328	G	A	0.6717	-0.0272168	0.00469568	6.79e-09
rs11678929	2	198409392	G	A	0.6755	-0.027295	0.00470979	6.82e-09
rs6719483	2	198472886	G	A	0.6814	-0.0274233	0.00473258	6.85e-09
rs700678	2	198705820	T	C	0.3207	0.0273757	0.00472444	6.85e-09
rs1007122	20	31346001	T	C	0.4417	-0.0257628	0.00444641	6.87e-09
rs10178946	2	198463090	T	G	0.6822	-0.0274379	0.00473575	6.88e-09
rs976180	2	198880443	G	A	0.6828	-0.0274516	0.00473819	6.89e-09
rs4911241	20	31140165	T	C	0.2407	-0.029923	0.00516541	6.92e-09
rs2565160	2	198286474	G	A	0.6778	-0.0273328	0.00471855	6.93e-09
rs1605558	2	41551064	T	C	0.3466	0.0268425	0.00463402	6.94e-09
rs10891296	11	111757154	G	A	0.6737	-0.0277472	0.00479059	6.95e-09
rs1978889	2	198889366	G	A	0.3133	0.0275348	0.00475399	6.96e-09
rs2941506	17	37833035	G	A	0.6717	-0.0271969	0.00469568	6.96e-09
rs2196176	2	198904914	G	A	0.6957	-0.0277568	0.00479248	6.97e-09
rs10184395	2	198894285	G	A	0.3134	0.0275161	0.00475358	7.1e-09
rs700638	2	198588950	C	A	0.6733	-0.027215	0.00470157	7.1e-09
rs700643	2	198601370	G	A	0.6728	-0.0272027	0.00469972	7.12e-09
rs700642	2	198600730	T	G	0.3271	0.0272039	0.00470009	7.12e-09
rs4968770	17	61471333	G	A	0.2414	-0.0298204	0.00515292	7.16e-09
rs11689393	2	198887725	T	C	0.3082	0.0276337	0.00477546	7.18e-09
rs12565992	1	60562131	G	A	0.1502	0.035715	0.00617204	7.18e-09
rs116165148	2	198888347	T	G	0.313	0.0275156	0.00475523	7.19e-09
rs3768493	1	109935505	T	C	0.7176	-0.0295755	0.0051122	7.24e-09
rs12600641	17	61389844	T	C	0.8076	-0.0323588	0.00559399	7.27e-09
rs1476278	17	37836243	T	C	0.6578	-0.0268839	0.00464776	7.28e-09
rs13429666	2	198376601	G	A	0.3237	0.0272582	0.00471282	7.3e-09
rs4850809	2	198583403	T	C	0.3221	0.0272929	0.004719	7.31e-09
rs72845254	17	61387361	C	A	0.8077	-0.032354	0.00559509	7.36e-09
rs57602436	2	198414439	G	A	0.3231	0.0272643	0.0047151	7.37e-09
rs117140195	17	61348981	T	C	0.1932	0.0322908	0.00558521	7.4e-09
rs2124317	2	198477606	G	A	0.3186	0.027355	0.00473258	7.46e-09
rs653452	11	30244235	T	C	0.6526	0.0267664	0.00463109	7.48e-09
rs892514	2	198905270	T	C	0.3048	0.0276817	0.00479027	7.53e-09
rs6715070	2	198898265	G	A	0.3129	0.0274806	0.00475564	7.54e-09
rs4850807	2	198575975	G	A	0.6781	-0.0272717	0.0047197	7.55e-09
rs1508130	2	41601800	T	C	0.3512	0.0266905	0.0046196	7.57e-09
rs4985337	2	41700098	T	G	0.3874	0.0261431	0.00452641	7.66e-09
rs9685736	4	152263150	T	C	0.4478	0.0256109	0.00443454	7.68e-09
rs7601800	2	198395099	T	C	0.3232	0.0272269	0.00471472	7.7e-09
rs4245775	2	41755591	T	C	0.6114	-0.0261245	0.00452391	7.71e-09
rs72841372	17	61401268	G	A	0.8077	-0.0323054	0.00559509	7.75e-09
rs1569686	20	31367079	T	G	0.4017	-0.0260046	0.00450385	7.75e-09
rs4549082	2	198944654	T	C	0.5061	0.0254636	0.00441066	7.78e-09
rs700646	2	198608511	T	C	0.6731	-0.0271345	0.00470083	7.82e-09
rs150345524	2	198245297	G	A	0.5497	0.025584	0.00443258	7.84e-09
rs9303274	17	37836353	T	C	0.3422	0.0268214	0.00464776	7.89e-09
rs4850436	2	198541398	T	C	0.3215	0.0272457	0.0047215	7.9e-09
rs114352914	17	61381453	G	A	0.8075	-0.0322719	0.00559288	7.92e-09
rs6847303	4	152730221	G	A	0.4555	-0.0255491	0.00442807	7.94e-09
rs34632716	2	198542619	T	C	0.3215	0.0272413	0.0047215	7.94e-09
rs72845228	17	61347330	G	A	0.8071	-0.0322435	0.00558851	7.95e-09
rs3802845	11	111749265	T	C	0.3277	0.0271023	0.00469793	7.98e-09
rs17120143	1	60559382	G	A	0.1503	0.035586	0.00617035	8.06e-09
rs31767	5	165498874	T	C	0.7467	-0.0292376	0.00507027	8.09e-09
rs2517957	17	37838716	G	A	0.343	0.0267848	0.00464516	8.11e-09
rs4597576	2	41760362	T	C	0.6123	-0.0260924	0.00452583	8.16e-09
rs748705	1	60564542	T	C	0.8497	-0.035572	0.00617035	8.17e-09
rs72845231	17	61348529	T	C	0.1928	0.0322239	0.00558962	8.17e-09
rs6846809	4	152730201	G	A	0.5445	0.0255255	0.00442807	8.19e-09
rs72845243	17	61367671	C	A	0.8072	-0.0322194	0.00558956	8.2e-09
[truncated: 518 more rows]

## Sheet: Table S3; mtag reading loci
Supplementary Table 3
Loci significantly associated with reading-ability detected by multivariate GWAS.
Regions previously reported as associated with dyslexia by Doust et al 2022 are marked with A.
Regions which overlap with significant loci from the uncorrected dyslexia summary statistics are indicated with B.
a[x] indicates the SNP is located within gene x; x-[]-y indicates the SNP is located in the intergenic region between gene x and gene y, and the number of dashes in the intergenic region represents the genomic distance as follows: no dash < 1,000 bp; - < 10,000 bp; -- < 100,000 bp, --- < 1,000,000 bp; ---- <10,000,000 bp.
Cytoband	Lead SNP	Other Independent Significant SNPs at locus	Effect allele	Frequency	Effect	SE	MTAG P	Lead SNP Gene(s)	Previous Lead SNP	Previous P
chr1p32.1	rs12723322	rs890292	T	0.1252	-0.0394396	0.00634165	4.99888e-10	[C1orf87]	rs12737449A, B	1.4e-11
chr1p13.3	rs3853500		T	0.2873	0.0307107	0.00520966	3.74769e-09	[SORT1]	rs2091329A, B	1.93959e-09
chr1q21.3	rs11264291		T	0.4374	0.0262914	0.00465158	1.58469e-08	PMVK--[]--PBXIP1	rs4845687A, B	1.08211e-09
chr1q41	rs17043436		G	0.1561	0.0327844	0.00592346	3.11826e-08	[ESRRG]	rs35570426A, B	4.1e-08
chr2p22.1	rs906549	rs2217363	T	0.3449	-0.0304372	0.0045842	3.14576e-11	SLC8A1---[]---AC010739.1	rs906549A, B	1.4e-09
chr2q22.3	rs2381977	rs10432338;rs1376383	T	0.3917	0.0276342	0.00454153	1.16652e-09	AC062032.1---[]---RP11-279E17.1	rs497418A, B	3e-09
chr2q32.2	rs719166		G	0.161	-0.0319313	0.00567293	1.81561e-08	AC092638.2--[]---RP11-305O20.1	rs719166B	1.45984e-07
chr2q33.1	rs72916919	rs7571545;rs1560277	T	0.4632	0.0292819	0.00441033	3.14986e-11	[RFTN2]	rs72916919A, B	4.1e-12
chr2q33.1	rs11692189	rs2084735	G	0.3091	-0.026286	0.00471711	2.51124e-08	AC018717.1---[]-SATB2	rs6435017A, B	4.91643e-09
chr3p24.3	rs12493567		G	0.4344	0.0244215	0.00444026	3.7978e-08	[TBC1D5]	rs373178590A, B	2.33358e-09
chr3p21.31	rs13316065		T	0.3042	-0.0266964	0.0047683	2.15924e-08	[TRAIP]	rs2624839A, B	3.1e-09
chr3p21.31	rs6800021		G	0.3976	0.0252918	0.00447914	1.63677e-08	[RP11-493K19.3]
chr3p12.1	rs4856600		C	0.3499	0.0252284	0.0045768	3.54296e-08	[CADM2]	rs10511073A, B	4.61323e-10
chr3q22.3	rs13082684	rs34153877;rs7644471;rs13066401;rs35304385;rs28489326;rs7626676	G	0.2147	0.0434383	0.00510958	1.87402e-17	[PPP2R3A]	rs13082684A, B	1e-16
chr4p16.3	rs362307		T	0.06262	-0.0467419	0.00831715	1.91015e-08	[HTT]	na	5.70959e-07
chr4q31.3	rs6840360	rs6832872;rs361170;rs6831644	G	0.4831	0.0288294	0.00441223	6.40464e-11	[PET112]	rs4696277A, B	4.8e-11
chr5q34	rs31730	rs2591580	T	0.2535	-0.0300288	0.00503537	2.46768e-09	RPL7P20--[]---RP11-67M9.1	rs41012A, B	1.33786e-10
chr6p22.3	rs4282415	rs10807604	G	0.325	0.0255756	0.00463255	3.37364e-08	ATXN1---[]--STMND1	rs2876430A, B	3.69452e-08
chr7q11.22	rs3735260		G	0.06163	-0.0463581	0.00835666	2.89879e-08	[AUTS2]	rs3735260A, B	4.70533e-08
chr9q34.11	rs9696811	rs4295766;rs10988208;rs10988229	T	0.2763	0.0358908	0.00474052	3.70169e-14	PTPA--[]--RP11-247A12.7	rs9696811A, B	1e-14
chr10q24.2	rs11189513	rs55917128;rs10883026	G	0.3062	0.0299396	0.00475193	2.96673e-10	[R3HCC1L]	rs10786387A, B	1.1e-10
chr11p14.1	rs532395	rs653452;rs564832;rs573434;rs11605215;rs704660;rs4141920	T	0.2863	-0.0307396	0.00483284	2.01005e-10	[MPPED2:RP4-710M3.2]	rs676217A, B	1.1e-11
chr11q23.1	rs10891314	rs55945818	G	0.326	-0.0295811	0.00460302	1.30608e-10	[DLAT]	rs138127836A, B	1.7e-13
chr12q24.12	rs1265564	rs7970490;rs10774624;rs6490029	C	0.4314	0.0310646	0.00444532	2.785e-12	[CUX2]	rs7310615A, B	1.1e-10
chr13q14.2	rs7996852	rs7327520	T	0.3101	0.0269826	0.00479603	1.8441e-08	[SETDB2]	rs7328782B	1.23529e-07
chr13q21.2	rs9538299		G	0.333	-0.0262082	0.00475275	3.50146e-08	POLR3KP1--[]--RP11-105A24.2	rs9538299B	2.62724e-07
chr16p12.13	rs2015573		C	0.338	-0.0259244	0.00464557	2.39881e-08	CTD-3229J4.1--[]--CTA-481E9.4	rs6498749B	2.5122e-07
chr16q22.2	rs2158266		T	0.171	0.0320597	0.00586343	4.5581e-08	[AC004158.2]	rs11646282B	4.49539e-07
chr17q12	rs1075218	rs11263775;rs9906189;rs62070737	T	0.3946	-0.0360066	0.00458063	3.82267e-15	[MRM1]	rs34349354A, B	8.2e-15
chr17q12	rs12453682	rs1565920;rs57448077	T	0.3131	-0.0309582	0.00473929	6.47902e-11	NEUROD2-[]--PPP1R1B	rs12453682A, B	2.9e-12
chr17q23.3	rs72841392	rs8066571	G	0.2048	-0.0330061	0.00525766	3.43605e-10	[TANC2]	rs72841395A, B	5.4e-09
chr18q11.2	rs7505854		G	0.4354	-0.0245801	0.00441991	2.6791e-08	[AQP4-AS1:CHST9]	rs7505854B	3.19648e-07
chr20q11.21	rs4911109	rs10875486;rs293566;rs6087992	C	0.3499	0.0292678	0.00463959	2.82155e-10	[DNMT3B]	rs4911257A, B	7.5e-14
chr20q13.13	rs348258	rs6067019;rs13038202;rs6125596;rs6012558;rs79186842	T	0.2913	0.0383825	0.00483389	2.01698e-15	[STAU1]	rs11393101A, B	2.2e-16
chrXq27.3	rs6626462		T	0.3648	0.0270556	0.00473774	1.12546e-08	TMEM257---[]--AL445258.1	rs5904158A, B	3.3e-09

## Sheet: Table S4; genetic correlate
Supplementary Table 4
Genetic correlations between dyslexia (MTAG) and other traits estimated by LDSC (CTG-VL)
Note. The Bonferroni-derived α level for 2824 traits tested is p < 1.77 x 10-5. Significant genetic correlations are in bold text. rg = genetic correlation.
Note. The direction of effects of summary statistics in CTG-VL have not been individually checked and we cannot guarentee their reliability.
aSource of original study
bThe observed scale heritability for the other trait.
cThe LD score regression intercept for the other trait.
dThe genetic covariance intercept.
Phenotype	Cohorta	rg	se	z	p	h2_obsb	h2_obs_se	h2_intc	h2_int_se	gcov_int d	gcov_int_se	N	NCases	NControls	URL	Notes
Cognitive Performance	SSGAC	-0.5319	0.02317	-22.95	1.324e-116	0.1861	0.007814	1.077	0.01876	-0.01648	0.01131	257841	NA	NA	https://www.thessgac.org/data	Cognitive Performance (CP) meta-analysis of all discovery cohorts.
Verbal and numerical reasoning (fluid intelligence)	UK Biobank	-0.5542	0.02694	-20.57	4.94e-94	0.206	0.01067	1.083	0.01357	-0.0107	0.009911	117131	NA	NA	https://docs.google.com/spreadsheets/d/1kvPoupSzsSFBNSztMzl04xMoSC3Kcx3CrjVf4yBmESU/edit?ts=5b5f17db#gid=227859291	PHESANT Transformation:20016_0|| INTEGER || CONTINUOUS || ||-Notes:This is a simple unweighted sum of the number of correct answers given to the 13 fluid intelligence questions. Participants who did not answer all of the questions within the allotted 2 minute limit are scored as zero for each of the unattempted questions.-Variable type:continuous_raw
Qualifications: O levels/GCSEs or equivalent	UK Biobank	-0.5358	0.02845	-18.83	4.166e-79	0.04042	0.002332	1.045	0.0103	-0.01083	0.00855	357549	168672	188877	https://docs.google.com/spreadsheets/d/1kvPoupSzsSFBNSztMzl04xMoSC3Kcx3CrjVf4yBmESU/edit?ts=5b5f17db#gid=227859291	PHESANT Transformation:6138_0 || CAT-MUL-BINARY-VAR 3 || NO_NAN Remove NA participants 510 || Removed 3135 examples != 3 but with missing value (<0) || sample 188877/168672(357549) ||-Notes:ACE touchscreen question Which of the following qualifications do you have? (You can select more than one) The following checks were performed: If code -7 was selected, then no additional choices were allowed.…
Multisite chronic pain	UK Biobank	0.3819	0.02416	15.81	2.83e-56	0.06893	0.003223	1.075	0.01407	-0.008168	0.009335	380000	NA	NA	http://researchdata.gla.ac.uk/822/	large-scale genome-wide association study (GWAS) of Multisite chronic pain (MCP) in ~380,000 UK Biobank participants. MCP was defined as the sum of body sites at which chronic pain (at least 3 months duration) was recorded: 0 to 7 sites. Those who answered that they had chronic pain ‘all over the body’ were excluded from the GWAS as there is some evidence that this phenotype relating to widesprea…
ADHD_2023	PGC	0.4029	0.0292	13.815	2.0692e-43	0.2431	0.0133	1.0713	0.0126	0.0258	0.0102	225534	38691	186843	https://www.med.unc.edu/pgc/results-and-downloads/	GWAS made available by PGC. Please go to reference for details: Demonitis et al 2023
Leg fat percentage (right)	UK Biobank	0.2548	0.01979	12.87	6.227e-38	0.2206	0.008036	1.144	0.02373	-0.002162	0.01105	354811	NA	NA	https://docs.google.com/spreadsheets/d/1kvPoupSzsSFBNSztMzl04xMoSC3Kcx3CrjVf4yBmESU/edit?ts=5b5f17db#gid=227859291	PHESANT Transformation:23111_0|| CONTINUOUS MAIN || CONTINUOUS || ||-Notes:Body composition estimation by impedance measurement. Right leg fat percentages Range 1-75% in 0.1% increments.-Variable type:continuous_raw
Leg fat percentage (left)	UK Biobank	0.2573	0.02003	12.85	8.882e-38	0.2207	0.008049	1.148	0.02384	-0.004466	0.01128	354791	NA	NA	https://docs.google.com/spreadsheets/d/1kvPoupSzsSFBNSztMzl04xMoSC3Kcx3CrjVf4yBmESU/edit?ts=5b5f17db#gid=227859291	PHESANT Transformation:23115_0|| CONTINUOUS MAIN || CONTINUOUS || ||-Notes:Body composition estimation by impedance measurement. Left leg fat percentage Range 1-75% in 0.1% increments.-Variable type:continuous_raw
FI6 : conditional arithmetic	UK Biobank	-0.4879	0.03799	-12.84	9.667e-38	0.07299	0.006073	1.033	0.009145	0.002929	0.008335	102181	69944	32237	https://docs.google.com/spreadsheets/d/1kvPoupSzsSFBNSztMzl04xMoSC3Kcx3CrjVf4yBmESU/edit?ts=5b5f17db#gid=227859291	PHESANT Transformation:4990_0|| CAT-SINGLE || reassignments: 68=0|69=1|70=0|71=0|72=0|-1=0 || Inc(>=10): 0(32237) || Inc(>=10): 1(69944) || CAT-SINGLE-BINARY || sample 32237/69944(102181) ||-Notes:ACE touchscreen question If sixty is more than half of seventy-five, multiply twenty-three by three. If not subtract 15 from eighty-five. Is the answer?. Part 6 of Fluid Intelligence test. Offered choic…
Qualifications: None of the above	UK Biobank	0.3355	0.02668	12.57	2.926e-36	0.09445	0.004206	1.115	0.01673	0.006591	0.00906	357549	61093	296456	https://docs.google.com/spreadsheets/d/1kvPoupSzsSFBNSztMzl04xMoSC3Kcx3CrjVf4yBmESU/edit?ts=5b5f17db#gid=227859291	PHESANT Transformation:6138_0 || CAT-MUL-BINARY-VAR 100 || NO_NAN Remove NA participants 510 || Removed 3135 examples != 100 but with missing value (<0) || sample 296456/61093(357549) ||-Notes:ACE touchscreen question Which of the following qualifications do you have? (You can select more than one) The following checks were performed: If code -7 was selected, then no additional choices were allow…
FI4 : positional arithmetic	UK Biobank	-0.5546	0.04434	-12.51	6.741e-36	0.05561	0.005451	1.028	0.009091	-0.003812	0.007863	115690	98344	17346	https://docs.google.com/spreadsheets/d/1kvPoupSzsSFBNSztMzl04xMoSC3Kcx3CrjVf4yBmESU/edit?ts=5b5f17db#gid=227859291	PHESANT Transformation:4968_0|| CAT-SINGLE || reassignments: 5=0|6=1|7=0|8=0|-1=0 || Inc(>=10): 1(98344) || Inc(>=10): 0(17346) || CAT-SINGLE-BINARY || sample 17346/98344(115690) ||-Notes:ACE touchscreen question 11 12 13 14 15 16 17 18 Divide the sixth number to the right of twelve by three. Is the answer?. Part 4 of Fluid Intelligence test. Offered choice from 5, 6, 7, or 8.-Variable type:binary
Pain type(s) experienced in last month: None of the above	UK Biobank	-0.3415	0.02742	-12.46	1.294e-35	0.0495	0.002688	1.054	0.0113	0.01014	0.008296	360391	145514	214877	https://docs.google.com/spreadsheets/d/1kvPoupSzsSFBNSztMzl04xMoSC3Kcx3CrjVf4yBmESU/edit?ts=5b5f17db#gid=227859291	PHESANT Transformation:6159_0 || CAT-MUL-BINARY-VAR 100 || NO_NAN Remove NA participants 180 || Removed 623 examples != 100 but with missing value (<0) || sample 214877/145514(360391) ||-Notes:ACE touchscreen question In the last month have you experienced any of the following that interfered with your usual activites? (You can select more than one answer) The following checks were performed: If …
Leg fat mass (right)	UK Biobank	0.2316	0.01905	12.16	5.191e-34	0.2102	0.008867	1.107	0.02274	0.005075	0.01054	354807	NA	NA	https://docs.google.com/spreadsheets/d/1kvPoupSzsSFBNSztMzl04xMoSC3Kcx3CrjVf4yBmESU/edit?ts=5b5f17db#gid=227859291	PHESANT Transformation:23112_0|| CONTINUOUS MAIN || CONTINUOUS || ||-Notes:Body composition estimation by impedance measurement. Right leg fat mass Right leg fat mass in Kg, 0.1 increments.-Variable type:continuous_raw
FI8 : chained arithmetic	UK Biobank	-0.516	0.0427	-12.08	1.276e-33	0.09049	0.007978	1.019	0.009116	0.004422	0.008175	75692	49086	26606	https://docs.google.com/spreadsheets/d/1kvPoupSzsSFBNSztMzl04xMoSC3Kcx3CrjVf4yBmESU/edit?ts=5b5f17db#gid=227859291	PHESANT Transformation:5012_0|| CAT-SINGLE || reassignments: 25=0|26=1|27=0|28=0|29=0|-1=0 || Inc(>=10): 1(49086) || Inc(>=10): 0(26606) || CAT-SINGLE-BINARY || sample 26606/49086(75692) ||-Notes:ACE touchscreen question If David is twenty-one and Owen is nineteen and Daniel is nine years younger than David, what is half their combined age?. Part 8 of Fluid Intelligence test. Offered choice from …
Leg fat mass (left)	UK Biobank	0.2303	0.0192	12	3.617e-33	0.2104	0.008904	1.107	0.02266	0.004844	0.01067	354788	NA	NA	https://docs.google.com/spreadsheets/d/1kvPoupSzsSFBNSztMzl04xMoSC3Kcx3CrjVf4yBmESU/edit?ts=5b5f17db#gid=227859291	PHESANT Transformation:23116_0|| CONTINUOUS MAIN || CONTINUOUS || ||-Notes:Body composition estimation by impedance measurement. Left leg fat mass Left leg free mass in Kg, 0.1 increments.-Variable type:continuous_raw
Body mass index (BMI)	UK Biobank	0.2285	0.01944	11.76	6.4e-32	0.2385	0.01017	1.117	0.02537	0.002047	0.01072	359983	NA	NA	https://docs.google.com/spreadsheets/d/1kvPoupSzsSFBNSztMzl04xMoSC3Kcx3CrjVf4yBmESU/edit?ts=5b5f17db#gid=227859291	PHESANT Transformation:21001_0|| CONTINUOUS MAIN || CONTINUOUS || ||-Notes:BMI value here is constructed from height and weight measured during the initial Assessment Centre visit. Value is not present if either of these readings were omitted.-Variable type:continuous_raw
Body fat percentage	UK Biobank	0.2274	0.01949	11.67	1.866e-31	0.2206	0.008547	1.136	0.02489	0.004218	0.01089	354628	NA	NA	https://docs.google.com/spreadsheets/d/1kvPoupSzsSFBNSztMzl04xMoSC3Kcx3CrjVf4yBmESU/edit?ts=5b5f17db#gid=227859291	PHESANT Transformation:23099_0|| CONTINUOUS MAIN || CONTINUOUS || ||-Notes:Body composition estimation by impedance measurement. Body fat percentage Body fat percentage. Range 1% - 75% in 0.1% increments.-Variable type:continuous_raw
Body mass index (BMI)	UK Biobank	0.2269	0.01954	11.61	3.739e-31	0.2385	0.01014	1.115	0.02521	0.003108	0.0108	354831	NA	NA	https://docs.google.com/spreadsheets/d/1kvPoupSzsSFBNSztMzl04xMoSC3Kcx3CrjVf4yBmESU/edit?ts=5b5f17db#gid=227859291	PHESANT Transformation:23104_0|| CONTINUOUS MAIN || CONTINUOUS || ||-Notes:Body composition estimation by impedance measurement. Body Mass Index. Increments of 0.1 .-Variable type:continuous_raw
Age first had sexual intercourse	UK Biobank	-0.2862	0.02488	-11.5	1.289e-30	0.1175	0.005164	1.085	0.01807	0.003638	0.009844	317694	NA	NA	https://docs.google.com/spreadsheets/d/1kvPoupSzsSFBNSztMzl04xMoSC3Kcx3CrjVf4yBmESU/edit?ts=5b5f17db#gid=227859291	PHESANT Transformation:2139_0|| INTEGER || reassignments: -1=NA|-2=NA|-3=NA || CONTINUOUS || ||-Notes:ACE touchscreen question What was your age when you first had sexual intercourse? (Sexual intercourse includes vaginal, oral or anal intercourse) The following checks were performed: If answer If answer > Participants age then rejected If answer If the participant activated the Help button they w…
Presbyopia	MVP	0.416	0.0362	11.49	1.452e-30	0.022098	0.0018	1.1554	0.0095	0.0028302	0.0086	390253	211535	178718	https://phenomics.va.ornl.gov/web/cipher/pheweb	https://www.science.org/doi/10.1126/science.adj1986
Osteoarthrosis NOS	MVP	0.31	0.02733	11.34	8.09e-30	0.051546	0.0029	1.2913	0.0142	0.0059804	0.0093	404460	133709	270751	https://phenomics.va.ornl.gov/web/cipher/pheweb	https://www.science.org/doi/10.1126/science.adj2679
Qualifications: College or University degree	UK Biobank	-0.2707	0.02392	-11.32	1.094e-29	0.1568	0.005922	1.153	0.01945	0.006711	0.01058	357549	115981	241568	https://docs.google.com/spreadsheets/d/1kvPoupSzsSFBNSztMzl04xMoSC3Kcx3CrjVf4yBmESU/edit?ts=5b5f17db#gid=227859291	PHESANT Transformation:6138_0 || CAT-MUL-BINARY-VAR 1 || NO_NAN Remove NA participants 510 || Removed 3135 examples != 1 but with missing value (<0) || sample 241568/115981(357549) ||-Notes:ACE touchscreen question Which of the following qualifications do you have? (You can select more than one) The following checks were performed: If code -7 was selected, then no additional choices were allowed.…
Whole body fat mass	UK Biobank	0.2108	0.01867	11.29	1.49e-29	0.228	0.009642	1.115	0.02497	0.008936	0.01059	354244	NA	NA	https://docs.google.com/spreadsheets/d/1kvPoupSzsSFBNSztMzl04xMoSC3Kcx3CrjVf4yBmESU/edit?ts=5b5f17db#gid=227859291	PHESANT Transformation:23100_0|| CONTINUOUS MAIN || CONTINUOUS || ||-Notes:Body composition estimation by impedance measurement. Fat mass Total fat mass in Kg, in 0.1Kg increments.-Variable type:continuous_raw
Risk taking	UK Biobank	0.3021	0.02686	11.25	2.448e-29	0.05002	0.002896	1.03	0.01234	0.0004556	0.008352	348549	90500	258049	https://docs.google.com/spreadsheets/d/1kvPoupSzsSFBNSztMzl04xMoSC3Kcx3CrjVf4yBmESU/edit?ts=5b5f17db#gid=227859291	PHESANT Transformation:2040_0|| CAT-SINGLE || Inc(>=10): 0(258049) || Inc(>=10): 1(90500) || CAT-SINGLE-BINARY || sample 258049/90500(348549) ||-Notes:ACE touchscreen question Would you describe yourself as someone who takes risks? If the participant activated the Help button they were shown the message: Work through these questions quickly and do not think about the exact meaning of the question…
Leg pain on walking	UK Biobank	0.4427	0.03979	11.13	9.464e-29	0.04677	0.004832	1.026	0.008771	-0.02066	0.007249	118905	25997	92908	https://docs.google.com/spreadsheets/d/1kvPoupSzsSFBNSztMzl04xMoSC3Kcx3CrjVf4yBmESU/edit?ts=5b5f17db#gid=227859291	PHESANT Transformation:4728_0|| CAT-SINGLE || Inc(>=10): 0(92908) || Inc(>=10): 1(25997) || CAT-SINGLE-BINARY || sample 92908/25997(118905) ||-Notes:ACE touchscreen question Do you get a pain in either leg on walking?-Variable type:binary
Age at first live birth	UK Biobank	-0.3068	0.02783	-11.03	2.89e-28	0.1529	0.008107	1.073	0.01189	-0.008264	0.008643	131987	NA	NA	https://docs.google.com/spreadsheets/d/1kvPoupSzsSFBNSztMzl04xMoSC3Kcx3CrjVf4yBmESU/edit?ts=5b5f17db#gid=227859291	PHESANT Transformation:2754_0|| INTEGER || reassignments: -4=NA|-3=NA || CONTINUOUS || ||-Notes:ACE touchscreen question How old were you when you had your FIRST child? The following checks were performed: If answer If answer > 65 then rejected If answer > Participants age then rejected If answer If answer If answer > 48 then participant asked to confirm If answer > Age when periods stopped then …
Nonspecific chest pain	MVP	0.3092	0.02818	10.97	5.163e-28	0.056271	0.0029	1.2848	0.0135	0.014502	0.0096	390081	127672	262409	https://phenomics.va.ornl.gov/web/cipher/pheweb	https://www.science.org/doi/10.1126/science.adj2083
Osteoarthrosis	MVP	0.2988	0.02724	10.97	5.433e-28	0.060495	0.0034	1.2798	0.0156	0.01026	0.0093	400167	184084	216083	https://phenomics.va.ornl.gov/web/cipher/pheweb	https://www.science.org/doi/10.1126/science.adj2673
Educational Attainment	SSGAC	-0.2418	0.02218	-10.9	1.105e-27	0.1044	0.003751	1.103	0.0269	0.01527	0.01041	766000	NA	NA	https://www.thessgac.org/data	Educational attainment (EA) meta-analysis of all discovery cohorts except 23andMe.
Hearing loss	MVP	0.294	0.02704	10.87	1.587e-27	0.051855	0.0032	1.2648	0.0152	0.0031383	0.0096	406300	229580	176720	https://phenomics.va.ornl.gov/web/cipher/pheweb	https://www.science.org/doi/10.1126/science.adj2048
Arm fat percentage (right)	UK Biobank	0.2176	0.02016	10.8	3.582e-27	0.2071	0.008613	1.135	0.02416	0.008652	0.01079	354760	NA	NA	https://docs.google.com/spreadsheets/d/1kvPoupSzsSFBNSztMzl04xMoSC3Kcx3CrjVf4yBmESU/edit?ts=5b5f17db#gid=227859291	PHESANT Transformation:23119_0|| CONTINUOUS MAIN || CONTINUOUS || ||-Notes:Body composition estimation by impedance measurement. Right arm fat percentage Range 1-75% in 0.1% increments.-Variable type:continuous_raw
Trunk fat percentage	UK Biobank	0.2073	0.01933	10.73	7.672e-27	0.2062	0.008339	1.137	0.02456	0.007834	0.01067	354619	NA	NA	https://docs.google.com/spreadsheets/d/1kvPoupSzsSFBNSztMzl04xMoSC3Kcx3CrjVf4yBmESU/edit?ts=5b5f17db#gid=227859291	PHESANT Transformation:23127_0|| CONTINUOUS MAIN || CONTINUOUS || ||-Notes:Body composition estimation by impedance measurement. Trunk fat percentages Range 1-75% in 0.1% increments.-Variable type:continuous_raw
Arm fat percentage (left)	UK Biobank	0.2138	0.01995	10.72	8.546e-27	0.2121	0.008767	1.132	0.02487	0.007572	0.01085	354707	NA	NA	https://docs.google.com/spreadsheets/d/1kvPoupSzsSFBNSztMzl04xMoSC3Kcx3CrjVf4yBmESU/edit?ts=5b5f17db#gid=227859291	PHESANT Transformation:23123_0|| CONTINUOUS MAIN || CONTINUOUS || ||-Notes:Body composition estimation by impedance measurement. Left arm fat percentage Range 1-75% in 0.1% increments.-Variable type:continuous_raw
Arm fat mass (left)	UK Biobank	0.2096	0.01961	10.69	1.136e-26	0.1977	0.00902	1.096	0.02236	0.008468	0.01042	354673	NA	NA	https://docs.google.com/spreadsheets/d/1kvPoupSzsSFBNSztMzl04xMoSC3Kcx3CrjVf4yBmESU/edit?ts=5b5f17db#gid=227859291	PHESANT Transformation:23124_0|| CONTINUOUS MAIN || CONTINUOUS || ||-Notes:Body composition estimation by impedance measurement. Left arm fat mass. Left arm fat mass in Kg, 0.1 increments.-Variable type:continuous_raw
Arm fat mass (right)	UK Biobank	0.2089	0.01955	10.68	1.253e-26	0.2009	0.009143	1.099	0.02245	0.01011	0.01041	354736	NA	NA	https://docs.google.com/spreadsheets/d/1kvPoupSzsSFBNSztMzl04xMoSC3Kcx3CrjVf4yBmESU/edit?ts=5b5f17db#gid=227859291	PHESANT Transformation:23120_0|| CONTINUOUS MAIN || CONTINUOUS || ||-Notes:Body composition estimation by impedance measurement. Right arm fat mass. Right arm fat mass in Kg, 0.1 increments.-Variable type:continuous_raw
Pain in joint	MVP	0.336	0.03147	10.68	1.321e-26	0.044392	0.0026	1.184	0.0122	0.0043536	0.0096	398498	270046	128452	https://phenomics.va.ornl.gov/web/cipher/pheweb	https://www.science.org/doi/10.1126/science.adj2694
Qualifications: CSEs or equivalent	UK Biobank	0.4338	0.04093	10.6	2.989e-26	0.01803	0.001859	1.026	0.008612	0.007054	0.007463	357549	46672	310877	https://docs.google.com/spreadsheets/d/1kvPoupSzsSFBNSztMzl04xMoSC3Kcx3CrjVf4yBmESU/edit?ts=5b5f17db#gid=227859291	PHESANT Transformation:6138_0 || CAT-MUL-BINARY-VAR 4 || NO_NAN Remove NA participants 510 || Removed 3135 examples != 4 but with missing value (<0) || sample 310877/46672(357549) || SKIP_val:-3 < 0 ||-Notes:ACE touchscreen question Which of the following qualifications do you have? (You can select more than one) The following checks were performed: If code -7 was selected, then no additional cho…
Trunk fat mass	UK Biobank	0.1955	0.01847	10.59	3.449e-26	0.2298	0.009614	1.125	0.02608	0.01102	0.01057	354597	NA	NA	https://docs.google.com/spreadsheets/d/1kvPoupSzsSFBNSztMzl04xMoSC3Kcx3CrjVf4yBmESU/edit?ts=5b5f17db#gid=227859291	PHESANT Transformation:23128_0|| CONTINUOUS MAIN || CONTINUOUS || ||-Notes:Body composition estimation by impedance measurement. Trunk fat mass Trunk fat mass in Kg, 0.1 increments.-Variable type:continuous_raw
Other peripheral nerve disorders	MVP	0.3051	0.02883	10.58	3.509e-26	0.040339	0.0024	1.1913	0.0117	0.016407	0.0093	412934	79540	333394	https://phenomics.va.ornl.gov/web/cipher/pheweb	https://www.science.org/doi/10.1126/science.adj1931
Year ended full time education	UK Biobank	-0.3718	0.03522	-10.56	4.688e-26	0.1254	0.008221	1.068	0.01035	0.005773	0.008212	91777	NA	NA	https://docs.google.com/spreadsheets/d/1kvPoupSzsSFBNSztMzl04xMoSC3Kcx3CrjVf4yBmESU/edit?ts=5b5f17db#gid=227859291	PHESANT Transformation:22501_0|| INTEGER || reassignments: -1=NA|-2=NA|-3=NA || CONTINUOUS || ||-Notes:Year ended full time education-Variable type:continuous_raw
Waist circumference	UK Biobank	0.2	0.01895	10.56	4.744e-26	0.198	0.008947	1.115	0.02473	0.008173	0.01024	360564	NA	NA	https://docs.google.com/spreadsheets/d/1kvPoupSzsSFBNSztMzl04xMoSC3Kcx3CrjVf4yBmESU/edit?ts=5b5f17db#gid=227859291	PHESANT Transformation:48_0|| CONTINUOUS MAIN || CONTINUOUS || ||-Notes:Waist circumference-Variable type:continuous_raw
Other symptoms of respiratory system	MVP	0.3103	0.02964	10.47	1.202e-25	0.052506	0.0029	1.2239	0.0143	0.0062556	0.0089	375073	173161	201912	https://phenomics.va.ornl.gov/web/cipher/pheweb	https://www.science.org/doi/10.1126/science.adj2248
Disorders of refraction and accommodation; blindness and low vision	MVP	0.3697	0.03553	10.4	2.362e-25	0.026316	0.0019	1.1799	0.0104	0.013174	0.0093	399356	267840	131516	https://phenomics.va.ornl.gov/web/cipher/pheweb	https://www.science.org/doi/10.1126/science.adj1983
Sensorineural hearing loss	MVP	0.2727	0.02623	10.39	2.631e-25	0.064444	0.0036	1.2985	0.0166	0.006642	0.0097	401917	191819	210098	https://phenomics.va.ornl.gov/web/cipher/pheweb	https://www.science.org/doi/10.1126/science.adj2049
FI9 : concept interpolation	UK Biobank	-0.4783	0.04607	-10.38	3.023e-25	0.1442	0.01596	1.01	0.008693	0.00377	0.007524	35147	19701	15446	https://docs.google.com/spreadsheets/d/1kvPoupSzsSFBNSztMzl04xMoSC3Kcx3CrjVf4yBmESU/edit?ts=5b5f17db#gid=227859291	PHESANT Transformation:5556_0|| CAT-SINGLE || reassignments: 1=0|2=0|3=0|4=1|5=0|-1=0 || Inc(>=10): 1(19701) || Inc(>=10): 0(15446) || CAT-SINGLE-BINARY || sample 15446/19701(35147) ||-Notes:ACE touchscreen question Age is to Years as Height is to?. Part 9 of Fluid Intelligence test. Offered choice from Long, Deep, Top, Metres or Tall.-Variable type:binary
FI7 : synonym	UK Biobank	-0.62	0.06001	-10.33	5.031e-25	0.0404	0.006649	1.027	0.00788	-0.0008666	0.007409	84560	74026	10534	https://docs.google.com/spreadsheets/d/1kvPoupSzsSFBNSztMzl04xMoSC3Kcx3CrjVf4yBmESU/edit?ts=5b5f17db#gid=227859291	PHESANT Transformation:5001_0|| CAT-SINGLE || reassignments: 1=0|2=0|3=1|4=0|5=0|-1=0 || Inc(>=10): 1(74026) || Inc(>=10): 0(10534) || CAT-SINGLE-BINARY || sample 10534/74026(84560) ||-Notes:ACE touchscreen question Stop means the same as?. Part 7 of Fluid Intelligence test. Offered choice from Pause, Close, Cease, Break or Rest.-Variable type:binary
Attendance/disability/mobility allowance: None of the above	UK Biobank	-0.3304	0.03218	-10.27	1.012e-24	0.02982	0.002059	1.024	0.01038	-0.01015	0.007471	358597	337879	20718	https://docs.google.com/spreadsheets/d/1kvPoupSzsSFBNSztMzl04xMoSC3Kcx3CrjVf4yBmESU/edit?ts=5b5f17db#gid=227859291	PHESANT Transformation:6146_0 || CAT-MUL-BINARY-VAR 100 || NO_NAN Remove NA participants 179 || Removed 2418 examples != 100 but with missing value (<0) || sample 20718/337879(358597) ||-Notes:ACE touchscreen question Do you receive any of the following? (You can select more than one answer) The following checks were performed: If code -7 was selected, then no additional choices were allowed. If …
Pain in limb	MVP	0.3509	0.0342	10.26	1.044e-24	0.030407	0.0019	1.1539	0.0101	0.0038773	0.0075	371242	123382	247860	https://phenomics.va.ornl.gov/web/cipher/pheweb	https://www.science.org/doi/10.1126/science.adj2730
Qualifications: NVQ or HND or HNC or equivalent	UK Biobank	0.5063	0.04974	10.18	2.441e-24	0.01269	0.001565	1.011	0.008057	0.02165	0.007907	357549	66544	291005	https://docs.google.com/spreadsheets/d/1kvPoupSzsSFBNSztMzl04xMoSC3Kcx3CrjVf4yBmESU/edit?ts=5b5f17db#gid=227859291	PHESANT Transformation:6138_0 || CAT-MUL-BINARY-VAR 5 || NO_NAN Remove NA participants 510 || Removed 3135 examples != 5 but with missing value (<0) || sample 291005/66544(357549) ||-Notes:ACE touchscreen question Which of the following qualifications do you have? (You can select more than one) The following checks were performed: If code -7 was selected, then no additional choices were allowed. …
Never eat eggs, dairy, wheat, sugar: I eat all of the above	UK Biobank	-0.3068	0.0309	-9.928	3.135e-23	0.04056	0.002543	1.044	0.01146	-0.004844	0.009277	359777	278162	81615	https://docs.google.com/spreadsheets/d/1kvPoupSzsSFBNSztMzl04xMoSC3Kcx3CrjVf4yBmESU/edit?ts=5b5f17db#gid=227859291	PHESANT Transformation:6144_0 || CAT-MUL-BINARY-VAR 5 || NO_NAN Remove NA participants 1417 || Removed 0 examples != 5 but with missing value (<0) || sample 81615/278162(359777) ||-Notes:ACE touchscreen question Which of the following do you NEVER eat? (You can select more than one answer) The following checks were performed: If code 5 was selected, then no additional choices were allowed. If cod…
FI3 : word interpolation	UK Biobank	-0.3896	0.03956	-9.847	7.067e-23	0.0717	0.005853	1.026	0.008814	0.007683	0.007501	116815	98753	18062	https://docs.google.com/spreadsheets/d/1kvPoupSzsSFBNSztMzl04xMoSC3Kcx3CrjVf4yBmESU/edit?ts=5b5f17db#gid=227859291	PHESANT Transformation:4957_0|| CAT-SINGLE || reassignments: 1=0|2=0|3=0|4=1|5=0|-1=0 || Inc(>=10): 1(98753) || Inc(>=10): 0(18062) || CAT-SINGLE-BINARY || sample 18062/98753(116815) ||-Notes:ACE touchscreen question Bud is to Flower as Child is to?. Part 3 of Fluid Intelligence test. Offered choice from Grow, Develop, Improve, Adult and Old.-Variable type:binary
Other diseases of the teeth and supporting structures	MVP	0.3371	0.03447	9.78	1.377e-22	0.025008	0.002	1.1564	0.0105	0.0088808	0.0079	421141	82431	338710	https://phenomics.va.ornl.gov/web/cipher/pheweb	https://www.science.org/doi/10.1126/science.adj2282
Other diseases of the teeth and supporting structures	MVP (EUR)	0.3371	0.03448	9.777	1.414e-22	0.02501	0.001996	1.156	0.01046	0.008877	0.007853	421141	82431	338710	https://ftp.ncbi.nlm.nih.gov/dbgap/studies/phs002453/analyses/GIA/	Phe_525. PheCodes_Digestive System
Back pain	MVP	0.2878	0.02958	9.728	2.28e-22	0.063868	0.0035	1.2789	0.0156	0.017897	0.0098	403139	218071	185068	https://phenomics.va.ornl.gov/web/cipher/pheweb	https://www.science.org/doi/10.1126/science.adj2713
Pain type(s) experienced in last month: Knee pain	UK Biobank	0.3003	0.03092	9.712	2.671e-22	0.03775	0.002389	1.025	0.01109	0.004722	0.008434	360391	76628	283763	https://docs.google.com/spreadsheets/d/1kvPoupSzsSFBNSztMzl04xMoSC3Kcx3CrjVf4yBmESU/edit?ts=5b5f17db#gid=227859291	PHESANT Transformation:6159_0 || CAT-MUL-BINARY-VAR 7 || NO_NAN Remove NA participants 180 || Removed 623 examples != 7 but with missing value (<0) || sample 283763/76628(360391) ||-Notes:ACE touchscreen question In the last month have you experienced any of the following that interfered with your usual activites? (You can select more than one answer) The following checks were performed: If code …
Symptoms, signs and abnormal clinical and laboratory findings, not elsewhere classified	UK Biobank	0.3476	0.03585	9.698	3.086e-22	0.02597	0.002009	1.046	0.009666	-0.005262	0.007606	361194	97602	263592	https://docs.google.com/spreadsheets/d/1kvPoupSzsSFBNSztMzl04xMoSC3Kcx3CrjVf4yBmESU/edit?ts=5b5f17db#gid=227859291	PHESANT Transformation:NA-Notes:NA-Variable type:categorical-Phenotype ID:XVIII_MISCFINDINGS
Current employment status: Unable to work because of sickness or disability	UK Biobank	0.3527	0.03702	9.527	1.614e-21	0.02191	0.001745	1.021	0.008811	-0.003171	0.007083	359931	13756	346175	https://docs.google.com/spreadsheets/d/1kvPoupSzsSFBNSztMzl04xMoSC3Kcx3CrjVf4yBmESU/edit?ts=5b5f17db#gid=227859291	PHESANT Transformation:6142_0 || CAT-MUL-BINARY-VAR 4 || NO_NAN Remove NA participants 177 || Removed 1086 examples != 4 but with missing value (<0) || sample 346175/13756(359931) ||-Notes:ACE touchscreen question Which of the following describes your current situation? (You can select more than one answer) The following checks were performed: If code -7 was selected, then no additional choices w…
Age at last live birth	UK Biobank	-0.296	0.03121	-9.484	2.445e-21	0.08225	0.005853	1.035	0.009544	-0.002381	0.007381	131806	NA	NA	https://docs.google.com/spreadsheets/d/1kvPoupSzsSFBNSztMzl04xMoSC3Kcx3CrjVf4yBmESU/edit?ts=5b5f17db#gid=227859291	PHESANT Transformation:2764_0|| INTEGER || reassignments: -4=NA|-3=NA || CONTINUOUS || ||-Notes:ACE touchscreen question How old were you when you had your LAST child? The following checks were performed: If answer If answer > 65 then rejected If answer > Participants age then rejected If answer If answer If answer > 48 then participant asked to confirm If answer > Age when periods stopped then p…
Long-standing illness, disability or infirmity	UK Biobank	0.2973	0.03152	9.433	3.98e-21	0.04658	0.002488	1.055	0.01071	0.00965	0.008663	352798	114798	238000	https://docs.google.com/spreadsheets/d/1kvPoupSzsSFBNSztMzl04xMoSC3Kcx3CrjVf4yBmESU/edit?ts=5b5f17db#gid=227859291	PHESANT Transformation:2188_0|| CAT-SINGLE || Inc(>=10): 0(238000) || Inc(>=10): 1(114798) || CAT-SINGLE-BINARY || sample 238000/114798(352798) ||-Notes:ACE touchscreen question Do you have any long-standing illness, disability or infirmity?-Variable type:binary
Any ICDMAIN event in hilmo or causes of death	UK Biobank	0.3005	0.03187	9.43	4.086e-21	0.02383	0.001922	1.034	0.009404	0.0005981	0.007601	361194	282009	79185	https://docs.google.com/spreadsheets/d/1kvPoupSzsSFBNSztMzl04xMoSC3Kcx3CrjVf4yBmESU/edit?ts=5b5f17db#gid=227859291	PHESANT Transformation:NA-Notes:NA-Variable type:categorical-Phenotype ID:ICDMAIN_ANY_ENTRY
Sleep apnea	MVP	0.2609	0.02786	9.364	7.654e-21	0.069898	0.0035	1.3137	0.0154	0.015447	0.0101	430058	152031	278027	https://phenomics.va.ornl.gov/web/cipher/pheweb	https://www.science.org/doi/10.1126/science.adj1885
Shortness of breath	MVP	0.2877	0.03096	9.293	1.497e-20	0.044581	0.0025	1.2097	0.0134	0.0049491	0.0089	391922	90148	301774	https://phenomics.va.ornl.gov/web/cipher/pheweb	https://www.science.org/doi/10.1126/science.adj2251
Astigmatism	MVP	0.4077	0.04398	9.27	1.863e-20	0.014224	0.0016	1.1075	0.0092	0.010083	0.0073	379260	109338	269922	https://phenomics.va.ornl.gov/web/cipher/pheweb	https://www.science.org/doi/10.1126/science.adj1985
Weight	UK Biobank	0.1654	0.01789	9.245	2.343e-20	0.2585	0.01203	1.131	0.03134	0.01192	0.01049	360116	NA	NA	https://docs.google.com/spreadsheets/d/1kvPoupSzsSFBNSztMzl04xMoSC3Kcx3CrjVf4yBmESU/edit?ts=5b5f17db#gid=227859291	PHESANT Transformation:21002_0|| CONTINUOUS MAIN || CONTINUOUS || ||-Notes:Weight was measured by a variety of means during the initial Assessment Centre visit. This field amalgamates these values into a single item.-Variable type:continuous_raw
Diseases of the musculoskeletal system and connective tissue	UK Biobank	0.2775	0.03014	9.207	3.364e-20	0.03982	0.002619	1.041	0.01102	-0.00339	0.008466	361194	77099	284095	https://docs.google.com/spreadsheets/d/1kvPoupSzsSFBNSztMzl04xMoSC3Kcx3CrjVf4yBmESU/edit?ts=5b5f17db#gid=227859291	PHESANT Transformation:NA-Notes:NA-Variable type:categorical-Phenotype ID:XIII_MUSCULOSKELET
Rheumatoid Arthritis	MVP	0.4062	0.04438	9.153	5.524e-20	0.017654	0.0021	1.0599	0.0092	0.0098838	0.007	315668	25533	290135	https://phenomics.va.ornl.gov/web/cipher/pheweb	https://www.science.org/doi/10.1126/science.adj2890
Weight	UK Biobank	0.1648	0.018	9.152	5.614e-20	0.258	0.01197	1.132	0.03094	0.01231	0.0106	354838	NA	NA	https://docs.google.com/spreadsheets/d/1kvPoupSzsSFBNSztMzl04xMoSC3Kcx3CrjVf4yBmESU/edit?ts=5b5f17db#gid=227859291	PHESANT Transformation:23098_0|| CONTINUOUS MAIN || CONTINUOUS || ||-Notes:Weight of person taken during impedance measurement. 0.1 increments. Range 0 - 200Kg.-Variable type:continuous_raw
Diseases of hard tissues of teeth	MVP	0.3774	0.04129	9.139	6.304e-20	0.01774	0.0017	1.1182	0.0094	0.0068165	0.0081	423470	81675	341795	https://phenomics.va.ornl.gov/web/cipher/pheweb	https://www.science.org/doi/10.1126/science.adj2269
Diseases of hard tissues of teeth	MVP (EUR)	0.3774	0.0413	9.137	6.428e-20	0.01774	0.001661	1.118	0.009366	0.00681	0.008122	423470	81675	341795	https://ftp.ncbi.nlm.nih.gov/dbgap/studies/phs002453/analyses/GIA/	Phe_521. PheCodes_Digestive System
Attendance/disability/mobility allowance: Disability living allowance	UK Biobank	0.3113	0.03426	9.085	1.035e-19	0.02422	0.001742	1.015	0.009761	0.01177	0.007011	358597	15697	342900	https://docs.google.com/spreadsheets/d/1kvPoupSzsSFBNSztMzl04xMoSC3Kcx3CrjVf4yBmESU/edit?ts=5b5f17db#gid=227859291	PHESANT Transformation:6146_0 || CAT-MUL-BINARY-VAR 2 || NO_NAN Remove NA participants 179 || Removed 2418 examples != 2 but with missing value (<0) || sample 342900/15697(358597) ||-Notes:ACE touchscreen question Do you receive any of the following? (You can select more than one answer) The following checks were performed: If code -7 was selected, then no additional choices were allowed. If code…
Pain type(s) experienced in last month: Hip pain	UK Biobank	0.3607	0.0399	9.039	1.585e-19	0.02074	0.001733	1.034	0.008865	0.0001229	0.008231	360391	40500	319891	https://docs.google.com/spreadsheets/d/1kvPoupSzsSFBNSztMzl04xMoSC3Kcx3CrjVf4yBmESU/edit?ts=5b5f17db#gid=227859291	PHESANT Transformation:6159_0 || CAT-MUL-BINARY-VAR 6 || NO_NAN Remove NA participants 180 || Removed 623 examples != 6 but with missing value (<0) || sample 319891/40500(360391) ||-Notes:ACE touchscreen question In the last month have you experienced any of the following that interfered with your usual activites? (You can select more than one answer) The following checks were performed: If code …
Obstructive sleep apnea	MVP	0.2515	0.028	8.982	2.666e-19	0.059822	0.0031	1.2696	0.0146	0.01744	0.0094	430325	126695	303630	https://phenomics.va.ornl.gov/web/cipher/pheweb	https://www.science.org/doi/10.1126/science.adj1887
GERD	MVP (EUR)	0.2599	0.02899	8.965	3.104e-19	0.06215	0.002868	1.341	0.01416	0.002806	0.009113	412728	175991	236737	https://ftp.ncbi.nlm.nih.gov/dbgap/studies/phs002453/analyses/GIA/	Phe_530_11. PheCodes_Digestive System
GERD	MVP	0.2599	0.02899	8.965	3.112e-19	0.062151	0.0029	1.341	0.0142	0.0028046	0.0091	412728	175991	236737	https://phenomics.va.ornl.gov/web/cipher/pheweb	https://www.science.org/doi/10.1126/science.adj2302
Esophagitis, GERD and related diseases	MVP	0.2513	0.02811	8.94	3.876e-19	0.064695	0.0029	1.3623	0.0148	0.0028415	0.0091	413414	185368	228046	https://phenomics.va.ornl.gov/web/cipher/pheweb	https://www.science.org/doi/10.1126/science.adj2301
Esophagitis, GERD and related diseases	MVP (EUR)	0.2513	0.02811	8.94	3.893e-19	0.06469	0.002941	1.362	0.01483	0.002844	0.009125	413414	185368	228046	https://ftp.ncbi.nlm.nih.gov/dbgap/studies/phs002453/analyses/GIA/	Phe_530_1. PheCodes_Digestive System
Dental caries	MVP	0.3764	0.04216	8.929	4.316e-19	0.017311	0.0017	1.1189	0.0094	0.0067077	0.0082	424816	79403	345413	https://phenomics.va.ornl.gov/web/cipher/pheweb	https://www.science.org/doi/10.1126/science.adj2270
Dental caries	MVP (EUR)	0.3764	0.04217	8.926	4.404e-19	0.01731	0.001651	1.119	0.009448	0.006701	0.008232	424816	79403	345413	https://ftp.ncbi.nlm.nih.gov/dbgap/studies/phs002453/analyses/GIA/	Phe_521_1. PheCodes_Digestive System
Abdominal pain	MVP	0.2958	0.03324	8.898	5.7e-19	0.038407	0.0025	1.1982	0.012	-0.0021128	0.0093	388315	89262	299053	https://phenomics.va.ornl.gov/web/cipher/pheweb	https://www.science.org/doi/10.1126/science.adj2735
Medication for pain relief, constipation, heartburn: None of the above	UK Biobank	-0.2445	0.02757	-8.867	7.521e-19	0.04745	0.002706	1.066	0.01242	-0.007649	0.007851	357084	198043	159041	https://docs.google.com/spreadsheets/d/1kvPoupSzsSFBNSztMzl04xMoSC3Kcx3CrjVf4yBmESU/edit?ts=5b5f17db#gid=227859291	PHESANT Transformation:6154_0 || CAT-MUL-BINARY-VAR 100 || NO_NAN Remove NA participants 514 || Removed 3596 examples != 100 but with missing value (<0) || sample 159041/198043(357084) ||-Notes:ACE touchscreen question Do you regularly take any of the following? (You can select more than one answer) The following checks were performed: If code -7 was selected, then no additional choices were allo…
Other symptoms	MVP	0.3354	0.03784	8.866	7.576e-19	0.020482	0.0017	1.0992	0.01	0.00047801	0.0078	381488	81397	300091	https://phenomics.va.ornl.gov/web/cipher/pheweb	https://www.science.org/doi/10.1126/science.adj1540
Pain	MVP	0.2814	0.03186	8.832	1.033e-18	0.039646	0.0025	1.1865	0.0117	0.024137	0.0086	392986	73677	319309	https://phenomics.va.ornl.gov/web/cipher/pheweb	https://www.science.org/doi/10.1126/science.adj1906
Diseases of esophagus	MVP	0.2527	0.02862	8.828	1.065e-18	0.063035	0.0028	1.3497	0.0149	0.0018713	0.009	413308	189441	223867	https://phenomics.va.ornl.gov/web/cipher/pheweb	https://www.science.org/doi/10.1126/science.adj2300
Diseases of esophagus	MVP (EUR)	0.2527	0.02862	8.827	1.074e-18	0.06303	0.00284	1.35	0.01491	0.001873	0.009027	413308	189441	223867	https://ftp.ncbi.nlm.nih.gov/dbgap/studies/phs002453/analyses/GIA/	Phe_530. PheCodes_Digestive System
Senile cataract	MVP	0.3258	0.03696	8.815	1.201e-18	0.021385	0.0018	1.1608	0.0096	0.013025	0.0078	404086	197600	206486	https://phenomics.va.ornl.gov/web/cipher/pheweb	https://www.science.org/doi/10.1126/science.adj1981
Attendance/disability/mobility allowance: Blue badge	UK Biobank	0.3293	0.03744	8.796	1.415e-18	0.02004	0.001765	1.026	0.009166	0.01083	0.007389	358597	12733	345864	https://docs.google.com/spreadsheets/d/1kvPoupSzsSFBNSztMzl04xMoSC3Kcx3CrjVf4yBmESU/edit?ts=5b5f17db#gid=227859291	PHESANT Transformation:6146_0 || CAT-MUL-BINARY-VAR 3 || NO_NAN Remove NA participants 179 || Removed 2418 examples != 3 but with missing value (<0) || sample 345864/12733(358597) || SKIP_val:-1 < 0 || SKIP_val:-3 < 0 ||-Notes:ACE touchscreen question Do you receive any of the following? (You can select more than one answer) The following checks were performed: If code -7 was selected, then no ad…
Loss of teeth or edentulism	MVP	0.3546	0.04037	8.785	1.568e-18	0.018218	0.0017	1.1435	0.0099	0.0051887	0.0077	435114	52094	383020	https://phenomics.va.ornl.gov/web/cipher/pheweb	https://www.science.org/doi/10.1126/science.adj2283
Loss of teeth or edentulism	MVP (EUR)	0.3546	0.04038	8.783	1.596e-18	0.01822	0.001682	1.143	0.009895	0.005188	0.007659	435114	52094	383020	https://ftp.ncbi.nlm.nih.gov/dbgap/studies/phs002453/analyses/GIA/	Phe_525_1. PheCodes_Digestive System
Dizziness and giddiness (Light-headedness and vertigo)	MVP	0.3295	0.03764	8.754	2.059e-18	0.02216	0.0018	1.1492	0.0102	-0.0023909	0.0081	399289	61552	337737	https://phenomics.va.ornl.gov/web/cipher/pheweb	https://www.science.org/doi/10.1126/science.adj2046
Thoracic or lumbosacral neuritis or radiculitis, unspecified	MVP	0.2875	0.03286	8.748	2.166e-18	0.025667	0.0021	1.1508	0.0118	0.0035192	0.0079	425392	44425	380967	https://phenomics.va.ornl.gov/web/cipher/pheweb	https://www.science.org/doi/10.1126/science.adj2715
body mass index (BMI, maximum, inv-normal transformed)	MVP	0.1799	0.0206	8.735	2.447e-18	0.45311	0.0182	2.2474	0.0673	0.011483	0.0169	424231	NA	NA	https://phenomics.va.ornl.gov/web/cipher/pheweb	https://www.science.org/doi/10.1126/science.adj1204
Other arthropathies	MVP	0.3478	0.04016	8.659	4.776e-18	0.018121	0.0017	1.0987	0.0094	0.0047997	0.0088	408371	45516	362855	https://phenomics.va.ornl.gov/web/cipher/pheweb	https://www.science.org/doi/10.1126/science.adj2613
Shortness of breath walking on level ground	UK Biobank	0.3598	0.04173	8.621	6.623e-18	0.04596	0.005082	1.013	0.008859	-0.01036	0.007151	118006	12418	105588	https://docs.google.com/spreadsheets/d/1kvPoupSzsSFBNSztMzl04xMoSC3Kcx3CrjVf4yBmESU/edit?ts=5b5f17db#gid=227859291	PHESANT Transformation:4717_0|| CAT-SINGLE || Inc(>=10): 0(105588) || Inc(>=10): 1(12418) || CAT-SINGLE-BINARY || sample 105588/12418(118006) ||-Notes:ACE touchscreen question Do you get short of breath walking with people of your own age on level ground?-Variable type:binary
Sprains and strains	MVP	0.3163	0.03675	8.607	7.488e-18	0.02138	0.0017	1.0681	0.0098	0.0070129	0.0076	396469	50648	345821	https://phenomics.va.ornl.gov/web/cipher/pheweb	https://www.science.org/doi/10.1126/science.adj2774
Memory Loss or Impairment	MVP	0.3564	0.04164	8.559	1.134e-17	0.019316	0.002	1.0789	0.0095	0.0055187	0.0076	315668	31336	284332	https://phenomics.va.ornl.gov/web/cipher/pheweb	https://www.science.org/doi/10.1126/science.adj1473
Gingival and periodontal diseases	MVP	0.3487	0.04112	8.479	2.269e-17	0.014744	0.0015	1.0939	0.0092	0.012014	0.0075	425474	65820	359654	https://phenomics.va.ornl.gov/web/cipher/pheweb	https://www.science.org/doi/10.1126/science.adj2275
Gingival and periodontal diseases	MVP (EUR)	0.3487	0.04113	8.478	2.289e-17	0.01474	0.001475	1.094	0.009243	0.01201	0.007515	425474	65820	359654	https://ftp.ncbi.nlm.nih.gov/dbgap/studies/phs002453/analyses/GIA/	Phe_523. PheCodes_Digestive System
Cataract	MVP	0.3184	0.03758	8.474	2.374e-17	0.025713	0.0019	1.198	0.01	0.012601	0.0086	405674	230624	175050	https://phenomics.va.ornl.gov/web/cipher/pheweb	https://www.science.org/doi/10.1126/science.adj1979
Sleep disorders	MVP	0.2816	0.03344	8.422	3.716e-17	0.032626	0.0022	1.196	0.0119	0.011118	0.0086	393565	120335	273230	https://phenomics.va.ornl.gov/web/cipher/pheweb	https://www.science.org/doi/10.1126/science.adj1883
Intervertebral disc disorders	MVP	0.2745	0.03267	8.403	4.353e-17	0.040063	0.0026	1.2283	0.013	-0.0003094	0.0092	408566	76841	331725	https://phenomics.va.ornl.gov/web/cipher/pheweb	https://www.science.org/doi/10.1126/science.adj2623
Overweight, obesity and other hyperalimentation	MVP	0.2128	0.02539	8.38	5.31e-17	0.12446	0.0066	1.3602	0.0225	0.0079251	0.0111	406236	187880	218356	https://phenomics.va.ornl.gov/web/cipher/pheweb	https://www.science.org/doi/10.1126/science.adj1771
FI10 : arithmetic sequence recognition	UK Biobank	-0.4631	0.05529	-8.375	5.534e-17	0.1384	0.02201	1.001	0.007504	-0.003992	0.006556	20880	16721	4159	https://docs.google.com/spreadsheets/d/1kvPoupSzsSFBNSztMzl04xMoSC3Kcx3CrjVf4yBmESU/edit?ts=5b5f17db#gid=227859291	PHESANT Transformation:5699_0|| CAT-SINGLE || reassignments: 96=0|95=1|94=0|93=0|92=0 || Inc(>=10): 1(16721) || Inc(>=10): 0(4159) || CAT-SINGLE-BINARY || sample 4159/16721(20880) ||-Notes:ACE touchscreen question 150 ... 137 ... 125 ... 114 ... 104 ... What comes next?. Part 10 of Fluid Intelligence test. Offered choice from 92, 93, 94, 95 or 96.-Variable type:binary
Destinations on discharge from hospital (recoded): Usual Place of residence	UK Biobank	0.3115	0.03729	8.354	6.595e-17	0.0208	0.001922	1.055	0.009902	0.003052	0.008074	361058	232634	128424	https://docs.google.com/spreadsheets/d/1kvPoupSzsSFBNSztMzl04xMoSC3Kcx3CrjVf4yBmESU/edit?ts=5b5f17db#gid=227859291	PHESANT Transformation:41248_0 || CAT-MUL-BINARY-VAR 1000 || ALL || Removed 136 examples != 1000 but with missing value (<0) || sample 128424/232634(361058) ||-Notes:This field is a summary of the distinct destination on discharge codes a participant has had recorded across all their episodes in hospital. Destination on discharge identifies whether a patient was due to return to their usual place…
Chronic pain	MVP	0.2788	0.03341	8.344	7.16e-17	0.031432	0.0023	1.1716	0.0109	0.021796	0.0082	408721	54185	354536	https://phenomics.va.ornl.gov/web/cipher/pheweb	https://www.science.org/doi/10.1126/science.adj1908
Obesity	MVP	0.205	0.0247	8.3	1.043e-16	0.14628	0.0075	1.4371	0.025	0.011814	0.0115	413854	169600	244254	https://phenomics.va.ornl.gov/web/cipher/pheweb	https://www.science.org/doi/10.1126/science.adj1772
Wheeze or whistling in the chest in last year	UK Biobank	0.2695	0.03254	8.281	1.218e-16	0.05511	0.003275	1.056	0.0129	0.006023	0.009535	354523	73828	280695	https://docs.google.com/spreadsheets/d/1kvPoupSzsSFBNSztMzl04xMoSC3Kcx3CrjVf4yBmESU/edit?ts=5b5f17db#gid=227859291	PHESANT Transformation:2316_0|| CAT-SINGLE || Inc(>=10): 0(280695) || Inc(>=10): 1(73828) || CAT-SINGLE-BINARY || sample 280695/73828(354523) ||-Notes:ACE touchscreen question In the last year have you ever had wheeze or whistling in the chest?-Variable type:binary
Hypermetropia	MVP	0.2402	0.02903	8.275	1.281e-16	0.039634	0.0027	1.2217	0.0134	0.0014507	0.0082	394687	73817	320870	https://phenomics.va.ornl.gov/web/cipher/pheweb	https://www.science.org/doi/10.1126/science.adj1987
Ever used hormone-replacement therapy (HRT)	UK Biobank	0.3259	0.03953	8.244	1.667e-16	0.03968	0.003634	1.023	0.01058	-0.01227	0.008009	193606	76179	117427	https://docs.google.com/spreadsheets/d/1kvPoupSzsSFBNSztMzl04xMoSC3Kcx3CrjVf4yBmESU/edit?ts=5b5f17db#gid=227859291	PHESANT Transformation:2814_0|| CAT-SINGLE || Inc(>=10): 1(76179) || Inc(>=10): 0(117427) || CAT-SINGLE-BINARY || sample 117427/76179(193606) ||-Notes:ACE touchscreen question Have you ever used hormone replacement therapy (HRT)?-Variable type:binary
Taking other prescription medications	UK Biobank	0.2638	0.032	8.242	1.691e-16	0.04215	0.002615	1.042	0.01071	-0.005887	0.008216	360027	168993	191034	https://docs.google.com/spreadsheets/d/1kvPoupSzsSFBNSztMzl04xMoSC3Kcx3CrjVf4yBmESU/edit?ts=5b5f17db#gid=227859291	PHESANT Transformation:2492_0|| CAT-SINGLE || Inc(>=10): 1(168993) || Inc(>=10): 0(191034) || CAT-SINGLE-BINARY || sample 191034/168993(360027) ||-Notes:ACE touchscreen question Do you regularly take any other PRESCRIPTION medications? (Do not forget medications such as puffers or patches)-Variable type:binary
Degeneration of intervertebral disc	MVP	0.2882	0.03509	8.214	2.14e-16	0.028315	0.0021	1.1807	0.0111	-0.0031136	0.0083	411151	58556	352595	https://phenomics.va.ornl.gov/web/cipher/pheweb	https://www.science.org/doi/10.1126/science.adj2625
Severe hearing loss or partial deafness in one or both ears	MVP	0.2835	0.03451	8.213	2.149e-16	0.043457	0.0032	1.1949	0.0123	0.0075653	0.0093	315668	106155	209513	https://phenomics.va.ornl.gov/web/cipher/pheweb	https://www.science.org/doi/10.1126/science.adj1374
Osteoarthritis, localized	MVP	0.255	0.03109	8.2	2.4e-16	0.049093	0.0031	1.1991	0.0135	0.010895	0.0091	402508	108659	293849	https://phenomics.va.ornl.gov/web/cipher/pheweb	https://www.science.org/doi/10.1126/science.adj2674
Dry eyes	MVP	0.346	0.04235	8.169	3.108e-16	0.0213	0.0019	1.2008	0.01	0.0086346	0.0086	398636	84262	314374	https://phenomics.va.ornl.gov/web/cipher/pheweb	https://www.science.org/doi/10.1126/science.adj2016
Hip circumference	UK Biobank	0.1559	0.01913	8.152	3.579e-16	0.2091	0.01023	1.115	0.02667	0.01514	0.009888	360521	NA	NA	https://docs.google.com/spreadsheets/d/1kvPoupSzsSFBNSztMzl04xMoSC3Kcx3CrjVf4yBmESU/edit?ts=5b5f17db#gid=227859291	PHESANT Transformation:49_0|| CONTINUOUS MAIN || CONTINUOUS || ||-Notes:Hip circumference-Variable type:continuous_raw
Duration screen displayed	UK Biobank	0.3445	0.04228	8.149	3.681e-16	0.05241	0.005331	1.015	0.008213	-0.02129	0.007213	119729	NA	NA	https://docs.google.com/spreadsheets/d/1kvPoupSzsSFBNSztMzl04xMoSC3Kcx3CrjVf4yBmESU/edit?ts=5b5f17db#gid=227859291	PHESANT Transformation:4290_0|| INTEGER || CONTINUOUS || ||-Notes:Time for which screen was visible.-Variable type:continuous_raw
Hereditary and idiopathic peripheral neuropathy	MVP	0.2728	0.03359	8.12	4.68e-16	0.022977	0.0019	1.1154	0.0105	-0.0043584	0.0076	422954	36894	386060	https://phenomics.va.ornl.gov/web/cipher/pheweb	https://www.science.org/doi/10.1126/science.adj1940
Diagnoses - main ICD10: R07 Pain in throat and chest	UK Biobank	0.3397	0.0421	8.068	7.126e-16	0.01906	0.001824	1.018	0.009132	-0.0106	0.007561	361194	24530	336664	https://docs.google.com/spreadsheets/d/1kvPoupSzsSFBNSztMzl04xMoSC3Kcx3CrjVf4yBmESU/edit?ts=5b5f17db#gid=227859291	PHESANT Transformation:NA-Notes:NA-Variable type:categorical-Phenotype ID:R07
Peripheral enthesopathies and allied syndromes	MVP	0.2754	0.03415	8.064	7.374e-16	0.035562	0.0022	1.1391	0.0103	0.011278	0.0084	391459	105189	286270	https://phenomics.va.ornl.gov/web/cipher/pheweb	https://www.science.org/doi/10.1126/science.adj2634
Acute upper respiratory infections of multiple or unspecified sites	MVP	0.2725	0.03392	8.034	9.42e-16	0.031435	0.0022	1.1434	0.0107	0.0044659	0.0081	374000	74214	299786	https://phenomics.va.ornl.gov/web/cipher/pheweb	https://www.science.org/doi/10.1126/science.adj2193
Qualifications: Other professional qualifications eg: nursing, teaching	UK Biobank	-0.2456	0.03072	-7.995	1.298e-15	0.03736	0.002256	1.055	0.01031	0.00377	0.007709	357549	104241	253308	https://docs.google.com/spreadsheets/d/1kvPoupSzsSFBNSztMzl04xMoSC3Kcx3CrjVf4yBmESU/edit?ts=5b5f17db#gid=227859291	PHESANT Transformation:6138_0 || CAT-MUL-BINARY-VAR 6 || NO_NAN Remove NA participants 510 || Removed 3135 examples != 6 but with missing value (<0) || sample 253308/104241(357549) ||-Notes:ACE touchscreen question Which of the following qualifications do you have? (You can select more than one) The following checks were performed: If code -7 was selected, then no additional choices were allowed.…
Cough	MVP	0.2908	0.03638	7.994	1.304e-15	0.024749	0.0021	1.131	0.0109	-0.0013411	0.0082	378806	72542	306264	https://phenomics.va.ornl.gov/web/cipher/pheweb	https://www.science.org/doi/10.1126/science.adj2252
Abnormal movement	MVP	0.2618	0.03275	7.992	1.329e-15	0.028862	0.002	1.1379	0.0098	0.016467	0.0081	402631	83709	318922	https://phenomics.va.ornl.gov/web/cipher/pheweb	https://www.science.org/doi/10.1126/science.adj1926
Depression	MVP+UKB+FinnGen	0.1871	0.02343	7.986	1.389e-15	0.03862	0.001643	1.052	0.01595	-0.00224	0.009645	670257	88328	581929	https://medicine.yale.edu/lab/gelernter/stats/	Bi-ancestral depression GWAS in the Million Veteran Program and meta-analysis (Excluding 23andMe)
Never eat eggs, dairy, wheat, sugar: Sugar or foods/drinks containing sugar	UK Biobank	0.2514	0.03149	7.985	1.406e-15	0.04184	0.002543	1.031	0.01057	0.008223	0.008907	359777	67292	292485	https://docs.google.com/spreadsheets/d/1kvPoupSzsSFBNSztMzl04xMoSC3Kcx3CrjVf4yBmESU/edit?ts=5b5f17db#gid=227859291	PHESANT Transformation:6144_0 || CAT-MUL-BINARY-VAR 4 || NO_NAN Remove NA participants 1417 || Removed 0 examples != 4 but with missing value (<0) || sample 292485/67292(359777) ||-Notes:ACE touchscreen question Which of the following do you NEVER eat? (You can select more than one answer) The following checks were performed: If code 5 was selected, then no additional choices were allowed. If cod…
Tinnitus	MVP	0.2697	0.0339	7.958	1.748e-15	0.02537	0.002	1.1522	0.0104	0.011065	0.0082	388554	77601	310953	https://phenomics.va.ornl.gov/web/cipher/pheweb	https://www.science.org/doi/10.1126/science.adj2051
Illness, injury, bereavement, stress in last 2 years: Financial difficulties	UK Biobank	0.2852	0.03585	7.954	1.806e-15	0.02813	0.00202	1.037	0.009732	-0.002483	0.007876	358836	40670	318166	https://docs.google.com/spreadsheets/d/1kvPoupSzsSFBNSztMzl04xMoSC3Kcx3CrjVf4yBmESU/edit?ts=5b5f17db#gid=227859291	PHESANT Transformation:6145_0 || CAT-MUL-BINARY-VAR 6 || NO_NAN Remove NA participants 512 || Removed 1846 examples != 6 but with missing value (<0) || sample 318166/40670(358836) ||-Notes:ACE touchscreen question In the last 2 years have you experienced any of the following? (You can select more than one answer) The following checks were performed: If code -7 was selected, then no additional cho…
Workplace very noisy: Often	UK Biobank	0.4202	0.05285	7.952	1.836e-15	0.03917	0.005709	1.019	0.008003	-0.003261	0.007083	90653	17469	73184	https://docs.google.com/spreadsheets/d/1kvPoupSzsSFBNSztMzl04xMoSC3Kcx3CrjVf4yBmESU/edit?ts=5b5f17db#gid=227859291	PHESANT Transformation:22606_0 || CAT-MUL-BINARY-VAR 2 || NO_NAN Remove NA participants 270211 || Removed 331 examples != 2 but with missing value (<0) || sample 73184/17469(90653) || SKIP_val:-121 < 0 ||-Notes:Participant asked Thinking about the place where you worked: Was it very noisy? Participants were allowed to skip answering this question.-Variable type:binary
Other dyspnea	MVP	0.2797	0.03521	7.945	1.941e-15	0.031724	0.0021	1.1303	0.0115	0.011253	0.0086	387924	73299	314625	https://phenomics.va.ornl.gov/web/cipher/pheweb	https://www.science.org/doi/10.1126/science.adj2253
Pain type(s) experienced in last month: Pain all over the body	UK Biobank	0.4997	0.06323	7.903	2.72e-15	0.007929	0.001351	1.015	0.007609	-0.003935	0.007217	360391	5530	354861	https://docs.google.com/spreadsheets/d/1kvPoupSzsSFBNSztMzl04xMoSC3Kcx3CrjVf4yBmESU/edit?ts=5b5f17db#gid=227859291	PHESANT Transformation:6159_0 || CAT-MUL-BINARY-VAR 8 || NO_NAN Remove NA participants 180 || Removed 623 examples != 8 but with missing value (<0) || sample 354861/5530(360391) || SKIP_val:-3 < 0 ||-Notes:ACE touchscreen question In the last month have you experienced any of the following that interfered with your usual activites? (You can select more than one answer) The following checks were p…
Hospital episode type: General episode	UK Biobank	0.3165	0.04012	7.889	3.047e-15	0.01712	0.001868	1.113	0.009356	-0.0008239	0.00795	361194	246807	114387	https://docs.google.com/spreadsheets/d/1kvPoupSzsSFBNSztMzl04xMoSC3Kcx3CrjVf4yBmESU/edit?ts=5b5f17db#gid=227859291	PHESANT Transformation:41231_0 || CAT-MUL-BINARY-VAR 1 || ALL || Removed 0 examples != 1 but with missing value (<0) || sample 114387/246807(361194) ||-Notes:This field is a summary of the distinct episode type codes a participant has had recorded across all their episodes in hospital. Hospital episode type identifies whether the period of care in hospital was a general episode or a psychiatric e…
Chest pain or discomfort	UK Biobank	0.2746	0.03489	7.872	3.493e-15	0.03064	0.002149	1.03	0.00972	0.002817	0.008114	357507	56233	301274	https://docs.google.com/spreadsheets/d/1kvPoupSzsSFBNSztMzl04xMoSC3Kcx3CrjVf4yBmESU/edit?ts=5b5f17db#gid=227859291	PHESANT Transformation:2335_0|| CAT-SINGLE || Inc(>=10): 0(301274) || Inc(>=10): 1(56233) || CAT-SINGLE-BINARY || sample 301274/56233(357507) ||-Notes:ACE touchscreen question Do you ever have any pain or discomfort in your chest?-Variable type:binary
Abnormality of gait	MVP	0.2835	0.03605	7.865	3.702e-15	0.02091	0.0017	1.1217	0.0098	0.011612	0.0078	410160	65023	345137	https://phenomics.va.ornl.gov/web/cipher/pheweb	https://www.science.org/doi/10.1126/science.adj1928
FI5 : family relationship calculation	UK Biobank	-0.3794	0.04831	-7.854	4.026e-15	0.03827	0.004939	1.014	0.008468	-0.002096	0.007775	113356	55922	57434	https://docs.google.com/spreadsheets/d/1kvPoupSzsSFBNSztMzl04xMoSC3Kcx3CrjVf4yBmESU/edit?ts=5b5f17db#gid=227859291	PHESANT Transformation:4979_0|| CAT-SINGLE || reassignments: 1=0|2=0|3=0|4=1|5=0|-1=0 || Inc(>=10): 1(55922) || Inc(>=10): 0(57434) || CAT-SINGLE-BINARY || sample 57434/55922(113356) ||-Notes:ACE touchscreen question If Truda's mother's brother is Tim's sister's father, what relation is Truda to Tim?. Part 5 of Fluid Intelligence test. Offered choice from Aunt, Sister, Niece, Cousin, No-relation.…
body mass index (BMI, mean, inv-normal transformed)	MVP	0.1645	0.02105	7.815	5.511e-15	0.43002	0.0174	2.1927	0.0647	0.0047501	0.0165	424221	NA	NA	https://phenomics.va.ornl.gov/web/cipher/pheweb	https://www.science.org/doi/10.1126/science.adj1205
Diseases of the nervous system	UK Biobank	0.3622	0.04661	7.771	7.784e-15	0.01319	0.001489	1.024	0.008219	-0.01705	0.007647	361194	21323	339871	https://docs.google.com/spreadsheets/d/1kvPoupSzsSFBNSztMzl04xMoSC3Kcx3CrjVf4yBmESU/edit?ts=5b5f17db#gid=227859291	PHESANT Transformation:NA-Notes:NA-Variable type:categorical-Phenotype ID:VI_NERVOUS
Spondylosis and allied disorders	MVP	0.2792	0.036	7.755	8.833e-15	0.033312	0.0023	1.1971	0.0115	0.0067922	0.0089	408128	62366	345762	https://phenomics.va.ornl.gov/web/cipher/pheweb	https://www.science.org/doi/10.1126/science.adj2619
weight (maximum, inv-normal transformed)	MVP	0.1481	0.01912	7.746	9.473e-15	0.55374	0.0232	2.3833	0.0807	0.018066	0.0169	425541	NA	NA	https://phenomics.va.ornl.gov/web/cipher/pheweb	https://www.science.org/doi/10.1126/science.adj2935
Basal Cell Carcinoma (MTAG)	UKBB+Qskin+eMERGE	0.1965	0.02541	7.732	1.057e-14	0.5584	0.07106	0.7753	0.02336	-0.01093	0.008219	651138	31787	619351	https://www.ncbi.nlm.nih.gov/pmc/articles/PMC6737293/	multi-trait analysis of keratinocyte cancers
Other disorders of synovium, tendon, and bursa	MVP	0.2806	0.03667	7.652	1.972e-14	0.02503	0.0019	1.1427	0.0106	0.0016393	0.0086	409575	54288	355287	https://phenomics.va.ornl.gov/web/cipher/pheweb	https://www.science.org/doi/10.1126/science.adj2639
Weight change during worst episode of depression: Stayed about the same or was on a diet	UK Biobank	-0.4289	0.05611	-7.644	2.11e-14	0.05916	0.008752	0.9846	0.007643	0.01637	0.006963	56571	22981	33590	https://docs.google.com/spreadsheets/d/1kvPoupSzsSFBNSztMzl04xMoSC3Kcx3CrjVf4yBmESU/edit?ts=5b5f17db#gid=227859291	PHESANT Transformation:20536_0 || CAT-SINGLE || CAT-SINGLE-BINARY-VAR: 0 || Inc(>=10): 0(22981) ||-Notes:Question asked: Did you gain or lose weight without trying, or did you stay about the same weight? Question was asked when ~F20446~ was Yes or ~F20441~ was Yes.-Variable type:binary
Spondylosis without myelopathy	MVP	0.2873	0.03765	7.633	2.302e-14	0.03062	0.0022	1.187	0.0114	0.0059476	0.0093	409028	57675	351353	https://phenomics.va.ornl.gov/web/cipher/pheweb	https://www.science.org/doi/10.1126/science.adj2620
BMI	GIANT Consortium	0.1718	0.02267	7.58	3.451e-14	0.08527	0.004717	0.7041	0.01272	-0.00573	0.007491	339224	NA	NA	https://portals.broadinstitute.org/collaboration/giant/index.php/GIANT_consortium_data_files	Meta-analysis results from the GIANT Consortium Consortium (2015) Genetic studies of body mass index yield new insights for obesity biology.
Spinal Cord Injury	MVP	0.3163	0.04186	7.556	4.144e-14	0.018723	0.0021	1.0457	0.0096	0.010099	0.0065	315668	21201	294467	https://phenomics.va.ornl.gov/web/cipher/pheweb	https://www.science.org/doi/10.1126/science.adj1485
Injury, NOS	MVP	0.2932	0.03884	7.549	4.377e-14	0.01489	0.0015	1.0689	0.0093	0.018758	0.0076	396275	33824	362451	https://phenomics.va.ornl.gov/web/cipher/pheweb	https://www.science.org/doi/10.1126/science.adj1542
COPD (EUR Biobanks)	Global Biobank Meta-analysis Initiative	0.2411	0.03203	7.527	5.172e-14	0.01612	0.001109	1.054	0.01138	-0.003242	0.008108	995917	58559	937358	https://www.globalbiobankmeta.org/resources	https://www.sciencedirect.com/science/article/pii/S2666979X22001410?via%3Dihub
Types of transport used (excluding work): Walk	UK Biobank	-0.2409	0.03201	-7.525	5.276e-14	0.0275	0.002154	1.055	0.01038	0.002813	0.006874	359324	176934	182390	https://docs.google.com/spreadsheets/d/1kvPoupSzsSFBNSztMzl04xMoSC3Kcx3CrjVf4yBmESU/edit?ts=5b5f17db#gid=227859291	PHESANT Transformation:6162_0 || CAT-MUL-BINARY-VAR 2 || NO_NAN Remove NA participants 1769 || Removed 101 examples != 2 but with missing value (<0) || sample 182390/176934(359324) ||-Notes:ACE touchscreen question In the last 4 weeks, which forms of transport have you used most often to get about? (Not including any journeys to and from work; you can select more than one answer) The following ch…
Migraine Headaches	MVP	0.277	0.03688	7.511	5.889e-14	0.028057	0.0023	1.086	0.0096	0.0118	0.0074	315668	28635	287033	https://phenomics.va.ornl.gov/web/cipher/pheweb	https://www.science.org/doi/10.1126/science.adj1475
Back pain for 3+ months	UK Biobank	0.366	0.04874	7.509	5.937e-14	0.03977	0.005736	0.9902	0.008481	-0.009525	0.007444	90555	62055	28500	https://docs.google.com/spreadsheets/d/1kvPoupSzsSFBNSztMzl04xMoSC3Kcx3CrjVf4yBmESU/edit?ts=5b5f17db#gid=227859291	PHESANT Transformation:3571_0|| CAT-SINGLE || Inc(>=10): 1(62055) || Inc(>=10): 0(28500) || CAT-SINGLE-BINARY || sample 28500/62055(90555) ||-Notes:ACE touchscreen question Have you had back pains for more than 3 months? ~F3571~ was collected from participants who indicated that in the last month they experienced back pain that interfered with their usual activities, as defined by their answers t…
Illness, injury, bereavement, stress in last 2 years: None of the above	UK Biobank	-0.3047	0.04058	-7.508	5.999e-14	0.01882	0.001584	1.028	0.008202	0.005451	0.006995	358836	201851	156985	https://docs.google.com/spreadsheets/d/1kvPoupSzsSFBNSztMzl04xMoSC3Kcx3CrjVf4yBmESU/edit?ts=5b5f17db#gid=227859291	PHESANT Transformation:6145_0 || CAT-MUL-BINARY-VAR 100 || NO_NAN Remove NA participants 512 || Removed 1846 examples != 100 but with missing value (<0) || sample 156985/201851(358836) ||-Notes:ACE touchscreen question In the last 2 years have you experienced any of the following? (You can select more than one answer) The following checks were performed: If code -7 was selected, then no additiona…
Cervicalgia	MVP	0.261	0.03477	7.506	6.104e-14	0.040601	0.0023	1.1708	0.0114	0.0089209	0.0092	410738	83615	327123	https://phenomics.va.ornl.gov/web/cipher/pheweb	https://www.science.org/doi/10.1126/science.adj2714
Back pain	UK Biobank + CHARGE	0.2494	0.03324	7.502	6.278e-14	0.03869	0.001922	1.056	0.01034	-0.000226	0.009485	509000	145000	364000	https://zenodo.org/record/1319332	Meta-analysis results from UK Biobank and CHARGE provided in Freidin et al (2019) Insight into the genetic architecture of back pain and its risk factors from a study of 509,000 individuals
COPD (All Biobanks)	Global Biobank Meta-analysis Initiative	0.2321	0.03149	7.369	1.723e-13	0.01183	0.0008353	1.057	0.01108	-0.003227	0.007849	1392366	81568	1310798	https://www.globalbiobankmeta.org/resources	https://www.sciencedirect.com/science/article/pii/S2666979X22001410?via%3Dihub
Tinnitus: No, never	UK Biobank	-0.3062	0.04171	-7.342	2.099e-13	0.05613	0.004837	1.007	0.008265	0.001969	0.006984	117882	83615	34267	https://docs.google.com/spreadsheets/d/1kvPoupSzsSFBNSztMzl04xMoSC3Kcx3CrjVf4yBmESU/edit?ts=5b5f17db#gid=227859291	PHESANT Transformation:4803_0 || CAT-SINGLE || CAT-SINGLE-BINARY-VAR: 0 || Inc(>=10): 0(83615) ||-Notes:ACE touchscreen question Do you get or have you had noises (such as ringing or buzzing) in your head or in one or both ears that lasts for more than five minutes at a time? ~F4803~ was collected from all participants except those who indicated they were completely deaf, as defined by their answ…
Major dietary changes in the last 5 years: Yes, because of illness	UK Biobank	0.2761	0.03761	7.342	2.109e-13	0.02264	0.001817	1.041	0.01005	0.009463	0.007272	360294	38051	322243	https://docs.google.com/spreadsheets/d/1kvPoupSzsSFBNSztMzl04xMoSC3Kcx3CrjVf4yBmESU/edit?ts=5b5f17db#gid=227859291	PHESANT Transformation:1538_0 || CAT-SINGLE || CAT-SINGLE-BINARY-VAR: 1 || Inc(>=10): 1(38051) ||-Notes:ACE touchscreen question Have you made any major changes to your diet in the last 5 years?-Variable type:binary
Treatment/medication code: paracetamol	UK Biobank	0.2477	0.0338	7.327	2.347e-13	0.02808	0.002111	1.045	0.01084	-0.0005053	0.007349	361141	66347	294794	https://docs.google.com/spreadsheets/d/1kvPoupSzsSFBNSztMzl04xMoSC3Kcx3CrjVf4yBmESU/edit?ts=5b5f17db#gid=227859291	PHESANT Transformation:20003_0 || CAT-MUL-BINARY-VAR 2038460150 || Indicator name x137_0_0 || Remove indicator var NAs: 53 || Remove indicator var <0: 0 || Removed 0 examples != 2038460150 but with missing value (<0) || sample 294794/66347(361141) ||-Notes:Code for treatment Negative codes indicate free-text entry.-Variable type:binary
Workplace very dusty: Often	UK Biobank	0.4337	0.05937	7.305	2.769e-13	0.03233	0.005247	1.012	0.007678	0.0005461	0.006937	89631	9561	80070	https://docs.google.com/spreadsheets/d/1kvPoupSzsSFBNSztMzl04xMoSC3Kcx3CrjVf4yBmESU/edit?ts=5b5f17db#gid=227859291	PHESANT Transformation:22609_0 || CAT-MUL-BINARY-VAR 2 || NO_NAN Remove NA participants 270347 || Removed 1217 examples != 2 but with missing value (<0) || sample 80070/9561(89631) ||-Notes:Participant asked Thinking about the place where you worked: Was it very dusty? Participants were allowed to skip answering this question.-Variable type:binary
Symptoms involving digestive system	MVP	0.3095	0.04264	7.259	3.912e-13	0.019269	0.0016	1.1214	0.0093	0.013053	0.0081	397925	60074	337851	https://phenomics.va.ornl.gov/web/cipher/pheweb	https://www.science.org/doi/10.1126/science.adj2351
Sleep apnea	MVP	0.2184	0.03016	7.242	4.409e-13	0.053234	0.003	1.1653	0.0111	0.0069792	0.0084	315668	79571	236097	https://phenomics.va.ornl.gov/web/cipher/pheweb	https://www.science.org/doi/10.1126/science.adj1288
Diseases of pulp and periapical tissues	MVP	0.4045	0.0559	7.237	4.59e-13	0.0071089	0.0013	1.0547	0.0085	-0.0028389	0.0073	432880	19400	413480	https://phenomics.va.ornl.gov/web/cipher/pheweb	https://www.science.org/doi/10.1126/science.adj2272
Diseases of pulp and periapical tissues	MVP (EUR)	0.4045	0.0559	7.236	4.605e-13	0.007109	0.001285	1.055	0.008519	-0.002839	0.007327	432880	19400	413480	https://ftp.ncbi.nlm.nih.gov/dbgap/studies/phs002453/analyses/GIA/	Phe_522. PheCodes_Digestive System
Other symptoms/disorders or the urinary system	MVP	0.2526	0.03504	7.208	5.664e-13	0.023311	0.0021	1.149	0.0111	-0.00072391	0.0083	394176	81875	312301	https://phenomics.va.ornl.gov/web/cipher/pheweb	https://www.science.org/doi/10.1126/science.adj2450
Bread type: Wholemeal or wholegrain	UK Biobank	-0.2328	0.0324	-7.183	6.83e-13	0.04068	0.002715	1.072	0.01142	0.007036	0.008959	348424	201013	147411	https://docs.google.com/spreadsheets/d/1kvPoupSzsSFBNSztMzl04xMoSC3Kcx3CrjVf4yBmESU/edit?ts=5b5f17db#gid=227859291	PHESANT Transformation:1448_0 || CAT-SINGLE || CAT-SINGLE-BINARY-VAR: 3 || Inc(>=10): 3(201013) ||-Notes:ACE touchscreen question What type of bread do you mainly eat? If the participant activated the Help button they were shown the message: If you eat more than one type of bread, please select the one that you eat the most. If you are unsure, select Do not know. ~F1448~ was collected from all pa…
Why stopped smoking: Health precaution	UK Biobank	-0.404	0.05661	-7.136	9.594e-13	0.04243	0.005941	1.014	0.008585	-0.009444	0.007489	88516	55663	32853	https://docs.google.com/spreadsheets/d/1kvPoupSzsSFBNSztMzl04xMoSC3Kcx3CrjVf4yBmESU/edit?ts=5b5f17db#gid=227859291	PHESANT Transformation:6157_0 || CAT-MUL-BINARY-VAR 3 || NO_NAN Remove NA participants 271928 || Removed 750 examples != 3 but with missing value (<0) || sample 32853/55663(88516) ||-Notes:ACE touchscreen question Why did you stop smoking? (You can select more than one answer) The following checks were performed: If code -7 was selected, then no additional choices were allowed. If code -1 was sel…
Hearing difficulty/problems: Yes	UK Biobank	0.2203	0.03104	7.098	1.263e-12	0.03747	0.002487	1.041	0.01056	-0.004384	0.007581	346635	90710	255925	https://docs.google.com/spreadsheets/d/1kvPoupSzsSFBNSztMzl04xMoSC3Kcx3CrjVf4yBmESU/edit?ts=5b5f17db#gid=227859291	PHESANT Transformation:2247_0 || CAT-SINGLE || CAT-SINGLE-BINARY-VAR: 1 || Inc(>=10): 1(90710) ||-Notes:ACE touchscreen question Do you have any difficulty with your hearing? The option to identify oneself as completely deaf was added in 2009 alongside the introduction of the speech-in-noise test.-Variable type:binary
Hearing difficulty/problems: No	UK Biobank	-0.2202	0.03104	-7.096	1.288e-12	0.03746	0.002499	1.041	0.01057	0.004111	0.007585	346635	255838	90797	https://docs.google.com/spreadsheets/d/1kvPoupSzsSFBNSztMzl04xMoSC3Kcx3CrjVf4yBmESU/edit?ts=5b5f17db#gid=227859291	PHESANT Transformation:2247_0 || CAT-SINGLE || CAT-SINGLE-BINARY-VAR: 0 || Inc(>=10): 0(255838) ||-Notes:ACE touchscreen question Do you have any difficulty with your hearing? The option to identify oneself as completely deaf was added in 2009 alongside the introduction of the speech-in-noise test.-Variable type:binary
Invitation to complete online 24-hour recall dietary questionnaire, acceptance	UK Biobank	-0.2907	0.04099	-7.092	1.319e-12	0.03338	0.002749	1.028	0.009208	0.005672	0.007617	218234	148169	70065	https://docs.google.com/spreadsheets/d/1kvPoupSzsSFBNSztMzl04xMoSC3Kcx3CrjVf4yBmESU/edit?ts=5b5f17db#gid=227859291	PHESANT Transformation:110001_1|| CAT-SINGLE || Inc(>=10): 2(70065) || Inc(>=10): 0(148169) || CAT-SINGLE-BINARY || sample 148169/70065(218234) ||-Notes:Response to emailed invitation to complete online 24-hour recall dietary questionnaire. There is no data for instance=0 since this was completed as part of the initial assessment centre.-Variable type:binary
Worked with paints, thinners or glues: Sometimes	UK Biobank	0.6076	0.0858	7.081	1.428e-12	0.02291	0.005331	1.009	0.00758	0.00172	0.006127	89003	14095	74908	https://docs.google.com/spreadsheets/d/1kvPoupSzsSFBNSztMzl04xMoSC3Kcx3CrjVf4yBmESU/edit?ts=5b5f17db#gid=227859291	PHESANT Transformation:22613_0 || CAT-MUL-BINARY-VAR 1 || NO_NAN Remove NA participants 270332 || Removed 1859 examples != 1 but with missing value (<0) || sample 74908/14095(89003) || SKIP_val:-121 < 0 ||-Notes:Participant asked Thinking about the place where you worked: Did you work with paints, thinners or glues? Participants were allowed to skip answering this question.-Variable type:binary
Chronic pain syndrome	MVP	0.233	0.03291	7.081	1.434e-12	0.02293	0.0017	1.0946	0.0097	0.021848	0.0076	435055	26454	408601	https://phenomics.va.ornl.gov/web/cipher/pheweb	https://www.science.org/doi/10.1126/science.adj1939
Mood swings	UK Biobank	0.1832	0.02592	7.068	1.577e-12	0.06233	0.003368	1.064	0.01309	-0.01464	0.007443	352604	158982	193622	https://docs.google.com/spreadsheets/d/1kvPoupSzsSFBNSztMzl04xMoSC3Kcx3CrjVf4yBmESU/edit?ts=5b5f17db#gid=227859291	PHESANT Transformation:1920_0|| CAT-SINGLE || Inc(>=10): 0(193622) || Inc(>=10): 1(158982) || CAT-SINGLE-BINARY || sample 193622/158982(352604) ||-Notes:ACE touchscreen question Does your mood often go up and down? If the participant activated the Help button they were shown the message: Work through these questions quickly and do not think about the exact meaning of the question-Variable type:bi…
Pain type(s) experienced in last month: Back pain	UK Biobank	0.2382	0.03371	7.067	1.586e-12	0.03558	0.002118	1.039	0.01045	-0.0008407	0.008546	360391	91349	269042	https://docs.google.com/spreadsheets/d/1kvPoupSzsSFBNSztMzl04xMoSC3Kcx3CrjVf4yBmESU/edit?ts=5b5f17db#gid=227859291	PHESANT Transformation:6159_0 || CAT-MUL-BINARY-VAR 4 || NO_NAN Remove NA participants 180 || Removed 623 examples != 4 but with missing value (<0) || sample 269042/91349(360391) ||-Notes:ACE touchscreen question In the last month have you experienced any of the following that interfered with your usual activites? (You can select more than one answer) The following checks were performed: If code …
Symptoms and disorders of the joints	MVP	0.318	0.04515	7.044	1.864e-12	0.01446	0.0018	1.0973	0.0104	0.0090323	0.0073	401903	45775	356128	https://phenomics.va.ornl.gov/web/cipher/pheweb	https://www.science.org/doi/10.1126/science.adj2680
Nausea and vomiting	MVP	0.2801	0.0398	7.038	1.954e-12	0.01743	0.0016	1.0946	0.0095	0.0067399	0.008	411612	30059	381553	https://phenomics.va.ornl.gov/web/cipher/pheweb	https://www.science.org/doi/10.1126/science.adj2737
Acute sinusitis	MVP	0.2803	0.04006	6.998	2.601e-12	0.013847	0.0015	1.0654	0.0095	0.0037572	0.0073	408209	25846	382363	https://phenomics.va.ornl.gov/web/cipher/pheweb	https://www.science.org/doi/10.1126/science.adj2192
Loneliness, isolation	UK Biobank	0.2423	0.03479	6.964	3.315e-12	0.03151	0.002269	1.047	0.009698	-0.008337	0.007398	355583	63508	292075	https://docs.google.com/spreadsheets/d/1kvPoupSzsSFBNSztMzl04xMoSC3Kcx3CrjVf4yBmESU/edit?ts=5b5f17db#gid=227859291	PHESANT Transformation:2020_0|| CAT-SINGLE || Inc(>=10): 0(292075) || Inc(>=10): 1(63508) || CAT-SINGLE-BINARY || sample 292075/63508(355583) ||-Notes:ACE touchscreen question Do you often feel lonely? If the participant activated the Help button they were shown the message: Work through these questions quickly and do not think about the exact meaning of the question-Variable type:binary
Other Arthritis	MVP	0.3095	0.04445	6.963	3.319e-12	0.021023	0.0018	1.0735	0.0086	-0.0049447	0.0076	315668	71811	243857	https://phenomics.va.ornl.gov/web/cipher/pheweb	https://www.science.org/doi/10.1126/science.adj2887
Superficial cellulitis and abscess	MVP	0.2198	0.03157	6.96	3.401e-12	0.032303	0.0021	1.1502	0.0111	0.012615	0.0086	401417	72843	328574	https://phenomics.va.ornl.gov/web/cipher/pheweb	https://www.science.org/doi/10.1126/science.adj2533
Superficial cellulitis and abscess	MVP (EUR)	0.2198	0.03158	6.96	3.413e-12	0.0323	0.002097	1.15	0.0111	0.01261	0.008558	401417	72843	328574	https://ftp.ncbi.nlm.nih.gov/dbgap/studies/phs002453/analyses/GIA/	Phe_681. PheCodes_Dermatological System
Mouth/teeth dental problems: None of the above	UK Biobank	-0.2221	0.03199	-6.942	3.856e-12	0.03419	0.00215	1.041	0.01032	-0.004041	0.007264	359841	218346	141495	https://docs.google.com/spreadsheets/d/1kvPoupSzsSFBNSztMzl04xMoSC3Kcx3CrjVf4yBmESU/edit?ts=5b5f17db#gid=227859291	PHESANT Transformation:6149_0 || CAT-MUL-BINARY-VAR 100 || NO_NAN Remove NA participants 512 || Removed 841 examples != 100 but with missing value (<0) || sample 141495/218346(359841) ||-Notes:ACE touchscreen question Do you have any of the following? (You can select more than one answer) The following checks were performed: If code -7 was selected, then no additional choices were allowed. If cod…
Chronic airway obstruction	MVP	0.1678	0.02418	6.94	3.933e-12	0.080925	0.0045	1.3031	0.0189	0.00046084	0.0087	418504	103054	315450	https://phenomics.va.ornl.gov/web/cipher/pheweb	https://www.science.org/doi/10.1126/science.adj2224
Diarrhea	MVP	0.3382	0.04896	6.908	4.925e-12	0.014587	0.0015	1.1122	0.0094	0.0077914	0.0077	407036	47462	359574	https://phenomics.va.ornl.gov/web/cipher/pheweb	https://www.science.org/doi/10.1126/science.adj2352
Takes medication for Sleep apnea?	MVP	0.2676	0.0388	6.898	5.288e-12	0.017304	0.002	1.0569	0.0096	0.003281	0.0068	315668	24111	291557	https://phenomics.va.ornl.gov/web/cipher/pheweb	https://www.science.org/doi/10.1126/science.adj1289
Pain type(s) experienced in last month: Stomach or abdominal pain	UK Biobank	0.3056	0.04433	6.894	5.428e-12	0.01651	0.001512	1.033	0.008625	-0.006644	0.007284	360391	30306	330085	https://docs.google.com/spreadsheets/d/1kvPoupSzsSFBNSztMzl04xMoSC3Kcx3CrjVf4yBmESU/edit?ts=5b5f17db#gid=227859291	PHESANT Transformation:6159_0 || CAT-MUL-BINARY-VAR 5 || NO_NAN Remove NA participants 180 || Removed 623 examples != 5 but with missing value (<0) || sample 330085/30306(360391) ||-Notes:ACE touchscreen question In the last month have you experienced any of the following that interfered with your usual activites? (You can select more than one answer) The following checks were performed: If code …
weight (mean, inv-normal transformed)	MVP	0.1321	0.01921	6.875	6.187e-12	0.548	0.0232	2.3616	0.0813	0.011716	0.0164	425535	NA	NA	https://phenomics.va.ornl.gov/web/cipher/pheweb	https://www.science.org/doi/10.1126/science.adj2936
Arthropathy NOS	MVP	0.3438	0.05018	6.85	7.37e-12	0.013168	0.0015	1.0884	0.0098	0.00099763	0.0086	415384	34645	380739	https://phenomics.va.ornl.gov/web/cipher/pheweb	https://www.science.org/doi/10.1126/science.adj2616
Displacement of intervertebral disc	MVP	0.3096	0.04544	6.812	9.604e-12	0.011692	0.0015	1.0683	0.0086	-0.0083464	0.0073	431004	17528	413476	https://phenomics.va.ornl.gov/web/cipher/pheweb	https://www.science.org/doi/10.1126/science.adj2624
Diagnoses - main ICD10: R10 Abdominal and pelvic pain	UK Biobank	0.3183	0.0469	6.787	1.142e-11	0.01114	0.001537	1.014	0.009134	-0.002147	0.007473	361194	20240	340954	https://docs.google.com/spreadsheets/d/1kvPoupSzsSFBNSztMzl04xMoSC3Kcx3CrjVf4yBmESU/edit?ts=5b5f17db#gid=227859291	PHESANT Transformation:NA-Notes:NA-Variable type:categorical-Phenotype ID:R10
Pain type(s) experienced in last month: Headache	UK Biobank	0.2111	0.03114	6.779	1.208e-11	0.03649	0.002819	1.051	0.01197	0.002399	0.007411	360391	71672	288719	https://docs.google.com/spreadsheets/d/1kvPoupSzsSFBNSztMzl04xMoSC3Kcx3CrjVf4yBmESU/edit?ts=5b5f17db#gid=227859291	PHESANT Transformation:6159_0 || CAT-MUL-BINARY-VAR 1 || NO_NAN Remove NA participants 180 || Removed 623 examples != 1 but with missing value (<0) || sample 288719/71672(360391) ||-Notes:ACE touchscreen question In the last month have you experienced any of the following that interfered with your usual activites? (You can select more than one answer) The following checks were performed: If code …
Effects of other external causes	MVP	0.4106	0.06094	6.738	1.605e-11	0.0077459	0.0013	1.076	0.0088	0.0040435	0.0079	411672	28735	382937	https://phenomics.va.ornl.gov/web/cipher/pheweb	https://www.science.org/doi/10.1126/science.adj1554
Nerve, nerve root and plexus disorders	UK Biobank	0.2753	0.04096	6.721	1.81e-11	0.01646	0.001698	1.02	0.008663	-0.01362	0.007271	361194	10898	350296	https://docs.google.com/spreadsheets/d/1kvPoupSzsSFBNSztMzl04xMoSC3Kcx3CrjVf4yBmESU/edit?ts=5b5f17db#gid=227859291	PHESANT Transformation:NA-Notes:NA-Variable type:categorical-Phenotype ID:G6_NERPLEX
Rash and other nonspecific skin eruption	MVP	0.2865	0.04268	6.713	1.911e-11	0.013767	0.0016	1.0789	0.0087	0.0026639	0.0078	386085	45250	340835	https://phenomics.va.ornl.gov/web/cipher/pheweb	https://www.science.org/doi/10.1126/science.adj2545
Rash and other nonspecific skin eruption	MVP (EUR)	0.2865	0.04269	6.711	1.937e-11	0.01377	0.001613	1.079	0.008749	0.002664	0.007807	386085	45250	340835	https://ftp.ncbi.nlm.nih.gov/dbgap/studies/phs002453/analyses/GIA/	Phe_687_1. PheCodes_Dermatological System
Acute bronchitis and bronchiolitis	MVP	0.2638	0.03939	6.697	2.134e-11	0.02176	0.0017	1.1133	0.0092	0.0071484	0.0078	397509	35632	361877	https://phenomics.va.ornl.gov/web/cipher/pheweb	https://www.science.org/doi/10.1126/science.adj2219
Morbid obesity	MVP	0.1828	0.02734	6.689	2.253e-11	0.080086	0.0043	1.3077	0.0191	0.017949	0.0099	431717	45933	385784	https://phenomics.va.ornl.gov/web/cipher/pheweb	https://www.science.org/doi/10.1126/science.adj1773
Bronchitis	MVP	0.3106	0.04645	6.687	2.279e-11	0.010251	0.0015	1.0872	0.0095	-0.0015905	0.0068	412479	19890	392589	https://phenomics.va.ornl.gov/web/cipher/pheweb	https://www.science.org/doi/10.1126/science.adj2229
Asthma (EUR Biobanks)	Global Biobank Meta-analysis Initiative	0.2137	0.03202	6.672	2.522e-11	0.02396	0.00226	1.132	0.0257	0.01044	0.01015	1376071	121940	1254131	https://www.globalbiobankmeta.org/resources	https://www.sciencedirect.com/science/article/pii/S2666979X22001410?via%3Dihub
Mental health problems ever diagnosed by a professional: Depression	UK Biobank	0.2936	0.04413	6.653	2.863e-11	0.04208	0.005044	1.017	0.008356	-0.01518	0.007363	117782	25087	92695	https://docs.google.com/spreadsheets/d/1kvPoupSzsSFBNSztMzl04xMoSC3Kcx3CrjVf4yBmESU/edit?ts=5b5f17db#gid=227859291	PHESANT Transformation:20544_0 || CAT-MUL-BINARY-VAR 11 || Indicator name x20400_0_0 || Remove indicator var NAs: 243105 || Removed 307 examples != 11 but with missing value (<0) || sample 92695/25087(117782) ||-Notes:Question asked: Have you been diagnosed with one or more of the following mental health problems by a professional, even if you don't have it currently? (tick all that apply): Parti…
Major dietary changes in the last 5 years: No	UK Biobank	-0.2055	0.03089	-6.653	2.864e-11	0.0324	0.00247	1.058	0.01088	-0.006106	0.007469	360294	221368	138926	https://docs.google.com/spreadsheets/d/1kvPoupSzsSFBNSztMzl04xMoSC3Kcx3CrjVf4yBmESU/edit?ts=5b5f17db#gid=227859291	PHESANT Transformation:1538_0 || CAT-SINGLE || CAT-SINGLE-BINARY-VAR: 0 || Inc(>=10): 0(221368) ||-Notes:ACE touchscreen question Have you made any major changes to your diet in the last 5 years?-Variable type:binary
Workplace very cold: Sometimes	UK Biobank	0.3626	0.05489	6.607	3.928e-11	0.03699	0.005885	1.02	0.00904	0.003059	0.007187	90500	42823	47677	https://docs.google.com/spreadsheets/d/1kvPoupSzsSFBNSztMzl04xMoSC3Kcx3CrjVf4yBmESU/edit?ts=5b5f17db#gid=227859291	PHESANT Transformation:22607_0 || CAT-MUL-BINARY-VAR 1 || NO_NAN Remove NA participants 270311 || Removed 383 examples != 1 but with missing value (<0) || sample 47677/42823(90500) ||-Notes:Participant asked Thinking about the place where you worked: Was it very cold? Participants were allowed to skip answering this question.-Variable type:binary
Dermatophytosis of nail	MVP	0.2214	0.03358	6.591	4.362e-11	0.033518	0.0028	1.1863	0.0124	-0.0061487	0.0088	417664	74612	343052	https://phenomics.va.ornl.gov/web/cipher/pheweb	https://www.science.org/doi/10.1126/science.adj1560
Pulpitis and necrosis of tooth pulp	MVP (EUR)	0.3983	0.06044	6.59	4.412e-11	0.006035	0.001169	1.028	0.008363	-0.01053	0.007086	439347	11523	427824	https://ftp.ncbi.nlm.nih.gov/dbgap/studies/phs002453/analyses/GIA/	Phe_522_1. PheCodes_Digestive System
Pulpitis and necrosis of tooth pulp	MVP	0.3983	0.06045	6.589	4.437e-11	0.0060348	0.0012	1.0276	0.0084	-0.010526	0.0071	439347	11523	427824	https://phenomics.va.ornl.gov/web/cipher/pheweb	https://www.science.org/doi/10.1126/science.adj2273
Own or rent accommodation lived in: Rent - from local authority, local council, housing association	UK Biobank	0.2145	0.03258	6.583	4.61e-11	0.03172	0.002114	1.04	0.009847	0.00546	0.006925	356340	18968	337372	https://docs.google.com/spreadsheets/d/1kvPoupSzsSFBNSztMzl04xMoSC3Kcx3CrjVf4yBmESU/edit?ts=5b5f17db#gid=227859291	PHESANT Transformation:680_0 || CAT-SINGLE || CAT-SINGLE-BINARY-VAR: 3 || Inc(>=10): 3(18968) ||-Notes:ACE touchscreen question Do you own or rent the accommodation that you live in? If the participant activated the Help button they were shown the message: Please select: - Own outright if you or someone in your household owns the accommodation that you live in. - Own with mortagage if you or some…
Periodontitis (acute or chronic)	MVP	0.3284	0.0501	6.554	5.598e-11	0.0097922	0.0012	1.0597	0.0084	0.0099164	0.0078	430715	34270	396445	https://phenomics.va.ornl.gov/web/cipher/pheweb	https://www.science.org/doi/10.1126/science.adj2277
Periodontitis (acute or chronic)	MVP (EUR)	0.3283	0.05011	6.553	5.651e-11	0.009792	0.001198	1.06	0.008429	0.009922	0.007834	430715	34270	396445	https://ftp.ncbi.nlm.nih.gov/dbgap/studies/phs002453/analyses/GIA/	Phe_523_3. PheCodes_Digestive System
Chronic sinusitis	MVP	0.2885	0.04403	6.553	5.655e-11	0.018897	0.0016	1.0904	0.0089	-0.00053462	0.0076	412623	37381	375242	https://phenomics.va.ornl.gov/web/cipher/pheweb	https://www.science.org/doi/10.1126/science.adj2206
Dermatophytosis	MVP	0.2162	0.03301	6.551	5.725e-11	0.041261	0.0033	1.1637	0.0123	0.0021474	0.0092	401217	95136	306081	https://phenomics.va.ornl.gov/web/cipher/pheweb	https://www.science.org/doi/10.1126/science.adj1559
Dermatophytosis / Dermatomycosis	MVP	0.2156	0.03293	6.547	5.855e-11	0.042526	0.0032	1.1548	0.0123	0.0020659	0.0092	400018	97617	302401	https://phenomics.va.ornl.gov/web/cipher/pheweb	https://www.science.org/doi/10.1126/science.adj1558
What is your weight? (pounds, inv-normal transformed)	MVP	0.1315	0.02015	6.524	6.857e-11	0.37436	0.018	1.7906	0.0427	0.0036397	0.013	288216	NA	NA	https://phenomics.va.ornl.gov/web/cipher/pheweb	https://www.science.org/doi/10.1126/science.adj2938
Diseases of the genitourinary system	UK Biobank	0.2906	0.04454	6.523	6.884e-11	0.01562	0.001697	1.02	0.008626	-0.001936	0.006743	361194	71620	289574	https://docs.google.com/spreadsheets/d/1kvPoupSzsSFBNSztMzl04xMoSC3Kcx3CrjVf4yBmESU/edit?ts=5b5f17db#gid=227859291	PHESANT Transformation:NA-Notes:NA-Variable type:categorical-Phenotype ID:XIV_GENITOURINARY
Workplace very cold: Often	UK Biobank	0.4314	0.06614	6.522	6.945e-11	0.02422	0.005078	1.014	0.007722	-0.003449	0.007156	90188	7881	82307	https://docs.google.com/spreadsheets/d/1kvPoupSzsSFBNSztMzl04xMoSC3Kcx3CrjVf4yBmESU/edit?ts=5b5f17db#gid=227859291	PHESANT Transformation:22607_0 || CAT-MUL-BINARY-VAR 2 || NO_NAN Remove NA participants 270311 || Removed 696 examples != 2 but with missing value (<0) || sample 82307/7881(90188) || SKIP_val:-121 < 0 ||-Notes:Participant asked Thinking about the place where you worked: Was it very cold? Participants were allowed to skip answering this question.-Variable type:binary
Takes medication for Rheumatoid Arthritis?	MVP	0.337	0.052	6.481	9.139e-11	0.010941	0.0017	1.0442	0.0084	0.011847	0.0066	315668	14438	301230	https://phenomics.va.ornl.gov/web/cipher/pheweb	https://www.science.org/doi/10.1126/science.adj2891
Asthma (All Biobanks)	Global Biobank Meta-analysis Initiative	0.1988	0.03069	6.479	9.252e-11	0.02027	0.001873	1.154	0.03044	0.01055	0.009955	1800785	153763	1647022	https://www.globalbiobankmeta.org/resources	https://www.sciencedirect.com/science/article/pii/S2666979X22001410?via%3Dihub
Age started hormone-replacement therapy (HRT)	UK Biobank	-0.307	0.04741	-6.474	9.541e-11	0.07496	0.01078	0.9972	0.01054	0.005181	0.007313	68299	NA	NA	https://docs.google.com/spreadsheets/d/1kvPoupSzsSFBNSztMzl04xMoSC3Kcx3CrjVf4yBmESU/edit?ts=5b5f17db#gid=227859291	PHESANT Transformation:3536_0|| INTEGER || reassignments: -1=NA|-3=NA || CONTINUOUS || ||-Notes:ACE touchscreen question How old were you when you first used HRT? The following checks were performed: If answer If answer > Participants age then rejected If answer If answer > 65 then participant asked to confirm If the participant activated the Help button they were shown the message: If you are un…
Other Headaches	MVP	0.2731	0.04223	6.466	1.005e-10	0.020061	0.0021	1.0852	0.0097	0.016312	0.0077	315668	31933	283735	https://phenomics.va.ornl.gov/web/cipher/pheweb	https://www.science.org/doi/10.1126/science.adj1480
Internal derangement of knee	MVP	0.369	0.05718	6.453	1.095e-10	0.009682	0.0014	1.0773	0.0091	-0.00072717	0.0075	433277	20922	412355	https://phenomics.va.ornl.gov/web/cipher/pheweb	https://www.science.org/doi/10.1126/science.adj2772
Osteoarthrosis, localized, primary	MVP	0.2316	0.03592	6.448	1.134e-10	0.033	0.0023	1.1424	0.0121	0.011214	0.0085	409771	73886	335885	https://phenomics.va.ornl.gov/web/cipher/pheweb	https://www.science.org/doi/10.1126/science.adj2675
Age started oral contraceptive pill	UK Biobank	-0.2699	0.04193	-6.437	1.216e-10	0.03776	0.004006	1.028	0.007978	0.01022	0.007808	154112	NA	NA	https://docs.google.com/spreadsheets/d/1kvPoupSzsSFBNSztMzl04xMoSC3Kcx3CrjVf4yBmESU/edit?ts=5b5f17db#gid=227859291	PHESANT Transformation:2794_0|| INTEGER || reassignments: -1=NA|-3=NA || CONTINUOUS || ||-Notes:ACE touchscreen question About how old were you when you first went on the contraceptive pill? The following checks were performed: If answer If answer > Participants age then rejected If answer If answer > 50 then participant asked to confirm If the participant activated the Help button they were show…
Medication for pain relief, constipation, heartburn: Paracetamol	UK Biobank	0.2068	0.03214	6.434	1.239e-10	0.03712	0.002402	1.044	0.0106	0.001692	0.008174	357084	77936	279148	https://docs.google.com/spreadsheets/d/1kvPoupSzsSFBNSztMzl04xMoSC3Kcx3CrjVf4yBmESU/edit?ts=5b5f17db#gid=227859291	PHESANT Transformation:6154_0 || CAT-MUL-BINARY-VAR 3 || NO_NAN Remove NA participants 514 || Removed 3596 examples != 3 but with missing value (<0) || sample 279148/77936(357084) ||-Notes:ACE touchscreen question Do you regularly take any of the following? (You can select more than one answer) The following checks were performed: If code -7 was selected, then no additional choices were allowed. …
Weight change during worst episode of depression: Gained weight	UK Biobank	0.3939	0.06121	6.434	1.242e-10	0.0429	0.008626	1.012	0.008189	-0.004625	0.006714	56571	9708	46863	https://docs.google.com/spreadsheets/d/1kvPoupSzsSFBNSztMzl04xMoSC3Kcx3CrjVf4yBmESU/edit?ts=5b5f17db#gid=227859291	PHESANT Transformation:20536_0 || CAT-SINGLE || CAT-SINGLE-BINARY-VAR: 1 || Inc(>=10): 1(9708) ||-Notes:Question asked: Did you gain or lose weight without trying, or did you stay about the same weight? Question was asked when ~F20446~ was Yes or ~F20441~ was Yes.-Variable type:binary
Transport type for commuting to job workplace: Public transport	UK Biobank	-0.3091	0.04805	-6.433	1.254e-10	0.02464	0.003059	1.032	0.008451	-6.836e-05	0.00774	190832	39655	151177	https://docs.google.com/spreadsheets/d/1kvPoupSzsSFBNSztMzl04xMoSC3Kcx3CrjVf4yBmESU/edit?ts=5b5f17db#gid=227859291	PHESANT Transformation:6143_0 || CAT-MUL-BINARY-VAR 3 || NO_NAN Remove NA participants 170220 || Removed 142 examples != 3 but with missing value (<0) || sample 151177/39655(190832) ||-Notes:ACE touchscreen question What types of transport do you use to get to and from work? (You can select more than one answer) The following checks were performed: If code -7 was selected, then no additional choi…
Workplace had a lot of diesel exhaust: Sometimes	UK Biobank	0.4107	0.06413	6.403	1.52e-10	0.026	0.005359	1.003	0.008137	-0.005893	0.006426	89310	13038	76272	https://docs.google.com/spreadsheets/d/1kvPoupSzsSFBNSztMzl04xMoSC3Kcx3CrjVf4yBmESU/edit?ts=5b5f17db#gid=227859291	PHESANT Transformation:22615_0 || CAT-MUL-BINARY-VAR 1 || NO_NAN Remove NA participants 270410 || Removed 1474 examples != 1 but with missing value (<0) || sample 76272/13038(89310) || SKIP_val:-121 < 0 ||-Notes:Participant asked Thinking about the place where you worked: Was there a lot of diesel exhaust? Participants were allowed to skip answering this question.-Variable type:binary
Fasciitis	MVP	0.2986	0.04668	6.397	1.585e-10	0.012626	0.0018	1.0823	0.0118	-0.00026287	0.0076	426643	38536	388107	https://phenomics.va.ornl.gov/web/cipher/pheweb	https://www.science.org/doi/10.1126/science.adj2646
#Other joint disorders	UK Biobank	0.2508	0.03924	6.391	1.643e-10	0.0176	0.002113	1.019	0.009763	-0.005627	0.007584	361194	27347	333847	https://docs.google.com/spreadsheets/d/1kvPoupSzsSFBNSztMzl04xMoSC3Kcx3CrjVf4yBmESU/edit?ts=5b5f17db#gid=227859291	PHESANT Transformation:NA-Notes:NA-Variable type:categorical-Phenotype ID:M13_OTHERJOINT
Visual disturbances	MVP	0.2969	0.04656	6.377	1.8e-10	0.011308	0.0014	1.0984	0.0089	0.01637	0.0072	395764	50666	345098	https://phenomics.va.ornl.gov/web/cipher/pheweb	https://www.science.org/doi/10.1126/science.adj1989
Chronic periodontitis	MVP (EUR)	0.3482	0.05462	6.375	1.833e-10	0.006346	0.001037	1.02	0.007089	0.007251	0.006945	437502	19642	417860	https://ftp.ncbi.nlm.nih.gov/dbgap/studies/phs002453/analyses/GIA/	Phe_523_32. PheCodes_Digestive System
Chronic periodontitis	MVP	0.3482	0.05462	6.374	1.837e-10	0.0063465	0.001	1.0198	0.0071	0.0072504	0.0069	437502	19642	417860	https://phenomics.va.ornl.gov/web/cipher/pheweb	https://www.science.org/doi/10.1126/science.adj2279
Maternal smoking around birth	UK Biobank	0.2074	0.03265	6.353	2.113e-10	0.04182	0.00255	1.051	0.009883	0.003343	0.007754	309942	95182	214760	https://docs.google.com/spreadsheets/d/1kvPoupSzsSFBNSztMzl04xMoSC3Kcx3CrjVf4yBmESU/edit?ts=5b5f17db#gid=227859291	PHESANT Transformation:1787_0|| CAT-SINGLE || Inc(>=10): 0(214760) || Inc(>=10): 1(95182) || CAT-SINGLE-BINARY || sample 214760/95182(309942) ||-Notes:ACE touchscreen question Did your mother smoke regularly around the time when you were born? ~F1787~ was collected from all participants except those who indicated they were adopted as a child, as defined by their answers to ~F1767~-Variable type:b…
Illnesses of siblings: None of the above (group 1)	UK Biobank	-0.2384	0.03772	-6.318	2.643e-10	0.03387	0.002586	1.03	0.008917	0.002969	0.007715	281979	190969	91010	https://docs.google.com/spreadsheets/d/1kvPoupSzsSFBNSztMzl04xMoSC3Kcx3CrjVf4yBmESU/edit?ts=5b5f17db#gid=227859291	PHESANT Transformation:20111_0 || CAT-MUL-BINARY-VAR 100 || NO_NAN Remove NA participants 52692 || Removed 26523 examples != 100 but with missing value (<0) || sample 91010/190969(281979) ||-Notes:This field contains the combined results of 2 ACE touchscreen questions, both asked Have any of your brothers or sisters suffered from any of the following diseases? (You can select more than one answer…
Ever had prolonged loss of interest in normal activities	UK Biobank	0.2341	0.03707	6.314	2.723e-10	0.06026	0.004694	0.9978	0.008919	-0.006786	0.006477	117727	46330	71397	https://docs.google.com/spreadsheets/d/1kvPoupSzsSFBNSztMzl04xMoSC3Kcx3CrjVf4yBmESU/edit?ts=5b5f17db#gid=227859291	PHESANT Transformation:20441_0|| CAT-SINGLE || Inc(>=10): 1(46330) || Inc(>=10): 0(71397) || CAT-SINGLE-BINARY || sample 71397/46330(117727) ||-Notes:Question asked: Have you ever had a time in your life lasting two weeks or more when you lost interest in most things like hobbies, work, or activities that usually give you pleasure?-Variable type:binary
Myalgia and myositis unspecified	MVP	0.2833	0.04494	6.303	2.922e-10	0.013663	0.0014	1.0754	0.0091	0.0058077	0.0079	425462	26813	398649	https://phenomics.va.ornl.gov/web/cipher/pheweb	https://www.science.org/doi/10.1126/science.adj2720
Why stopped smoking: None of the above	UK Biobank	0.3714	0.05918	6.275	3.497e-10	0.02961	0.005287	1.006	0.007089	0.002873	0.006984	88516	17748	70768	https://docs.google.com/spreadsheets/d/1kvPoupSzsSFBNSztMzl04xMoSC3Kcx3CrjVf4yBmESU/edit?ts=5b5f17db#gid=227859291	PHESANT Transformation:6157_0 || CAT-MUL-BINARY-VAR 100 || NO_NAN Remove NA participants 271928 || Removed 750 examples != 100 but with missing value (<0) || sample 70768/17748(88516) ||-Notes:ACE touchscreen question Why did you stop smoking? (You can select more than one answer) The following checks were performed: If code -7 was selected, then no additional choices were allowed. If code -1 was…
Treatment/medication code: co-codamol	UK Biobank	0.3154	0.05037	6.262	3.792e-10	0.009207	0.001272	1.018	0.007372	0.004222	0.006725	361141	8384	352757	https://docs.google.com/spreadsheets/d/1kvPoupSzsSFBNSztMzl04xMoSC3Kcx3CrjVf4yBmESU/edit?ts=5b5f17db#gid=227859291	PHESANT Transformation:20003_0 || CAT-MUL-BINARY-VAR 1140923346 || Indicator name x137_0_0 || Remove indicator var NAs: 53 || Remove indicator var <0: 0 || Removed 0 examples != 1140923346 but with missing value (<0) || sample 352757/8384(361141) ||-Notes:Code for treatment Negative codes indicate free-text entry.-Variable type:binary
Hearing difficulty/problems with background noise	UK Biobank	0.1753	0.02825	6.206	5.443e-10	0.04561	0.002658	1.054	0.01145	0.0003514	0.007699	353983	134141	219842	https://docs.google.com/spreadsheets/d/1kvPoupSzsSFBNSztMzl04xMoSC3Kcx3CrjVf4yBmESU/edit?ts=5b5f17db#gid=227859291	PHESANT Transformation:2257_0|| CAT-SINGLE || Inc(>=10): 0(219842) || Inc(>=10): 1(134141) || CAT-SINGLE-BINARY || sample 219842/134141(353983) ||-Notes:ACE touchscreen question Do you find it difficult to follow a conversation if there is background noise (such as TV, radio, children playing)? ~F2257~ was collected from all participants except those who indicated they were completely deaf, as de…
Gingivitis	MVP	0.2993	0.04826	6.203	5.554e-10	0.0075834	0.0012	1.0419	0.0087	0.014802	0.0067	433623	24224	409399	https://phenomics.va.ornl.gov/web/cipher/pheweb	https://www.science.org/doi/10.1126/science.adj2276
Gingivitis	MVP (EUR)	0.2993	0.04826	6.202	5.581e-10	0.007583	0.001216	1.042	0.008696	0.01481	0.006661	433623	24224	409399	https://ftp.ncbi.nlm.nih.gov/dbgap/studies/phs002453/analyses/GIA/	Phe_523_1. PheCodes_Digestive System
Usual side of head for mobile phone use: Left	UK Biobank	-0.2662	0.04304	-6.184	6.263e-10	0.01816	0.002826	1.028	0.01047	-0.001516	0.007893	303009	107802	195207	https://docs.google.com/spreadsheets/d/1kvPoupSzsSFBNSztMzl04xMoSC3Kcx3CrjVf4yBmESU/edit?ts=5b5f17db#gid=227859291	PHESANT Transformation:1150_0 || CAT-SINGLE || CAT-SINGLE-BINARY-VAR: 1 || Inc(>=10): 1(107802) ||-Notes:ACE touchscreen question On what side of the head do you usually use a mobile phone? If the participant activated the Help button they were shown the message: If you are unsure, please provide an estimate or select Do not know. ~F1150~ was collected from participants who indicated they have us…
Mouth/teeth dental problems: Loose teeth	UK Biobank	0.2808	0.04542	6.183	6.297e-10	0.01167	0.001631	1.024	0.009064	-0.004589	0.00666	359841	14364	345477	https://docs.google.com/spreadsheets/d/1kvPoupSzsSFBNSztMzl04xMoSC3Kcx3CrjVf4yBmESU/edit?ts=5b5f17db#gid=227859291	PHESANT Transformation:6149_0 || CAT-MUL-BINARY-VAR 4 || NO_NAN Remove NA participants 512 || Removed 841 examples != 4 but with missing value (<0) || sample 345477/14364(359841) ||-Notes:ACE touchscreen question Do you have any of the following? (You can select more than one answer) The following checks were performed: If code -7 was selected, then no additional choices were allowed. If code -3 …
Dysphagia	MVP (EUR)	0.2628	0.04264	6.163	7.118e-10	0.01915	0.001663	1.125	0.009773	0.00443	0.008145	424472	57069	367403	https://ftp.ncbi.nlm.nih.gov/dbgap/studies/phs002453/analyses/GIA/	Phe_532. PheCodes_Digestive System
Impedance of arm (left)	UK Biobank	-0.1281	0.02079	-6.163	7.124e-10	0.2215	0.009558	1.153	0.02734	0.004553	0.01083	354807	NA	NA	https://docs.google.com/spreadsheets/d/1kvPoupSzsSFBNSztMzl04xMoSC3Kcx3CrjVf4yBmESU/edit?ts=5b5f17db#gid=227859291	PHESANT Transformation:23110_0|| CONTINUOUS MAIN || CONTINUOUS || ||-Notes:Body composition estimation by impedance measurement. Impedance of left arm, ohm Measured impedance of left arm. Range 150 - 1200 (ohms) in 1 (ohms) increments.-Variable type:continuous_raw
Dysphagia	MVP	0.2628	0.04264	6.163	7.134e-10	0.019147	0.0017	1.1247	0.0098	0.0044356	0.0081	424472	57069	367403	https://phenomics.va.ornl.gov/web/cipher/pheweb	https://www.science.org/doi/10.1126/science.adj2315
Types of transport used (excluding work): Public transport	UK Biobank	-0.2302	0.03744	-6.149	7.785e-10	0.01998	0.001646	1.031	0.008701	-0.002934	0.007497	359324	107727	251597	https://docs.google.com/spreadsheets/d/1kvPoupSzsSFBNSztMzl04xMoSC3Kcx3CrjVf4yBmESU/edit?ts=5b5f17db#gid=227859291	PHESANT Transformation:6162_0 || CAT-MUL-BINARY-VAR 3 || NO_NAN Remove NA participants 1769 || Removed 101 examples != 3 but with missing value (<0) || sample 251597/107727(359324) ||-Notes:ACE touchscreen question In the last 4 weeks, which forms of transport have you used most often to get about? (Not including any journeys to and from work; you can select more than one answer) The following ch…
Workplace very hot: Sometimes	UK Biobank	0.3254	0.05301	6.138	8.337e-10	0.03089	0.006087	1.012	0.008155	-0.002463	0.007158	90544	52209	38335	https://docs.google.com/spreadsheets/d/1kvPoupSzsSFBNSztMzl04xMoSC3Kcx3CrjVf4yBmESU/edit?ts=5b5f17db#gid=227859291	PHESANT Transformation:22608_0 || CAT-MUL-BINARY-VAR 1 || NO_NAN Remove NA participants 270293 || Removed 357 examples != 1 but with missing value (<0) || sample 38335/52209(90544) ||-Notes:Participant asked Thinking about the place where you worked: Was it very hot? Participants were allowed to skip answering this question.-Variable type:binary
Worked with materials containing asbestos: Sometimes	UK Biobank	0.5306	0.08707	6.094	1.103e-09	0.02219	0.006244	1.008	0.007467	-0.0001697	0.007291	77361	8397	68964	https://docs.google.com/spreadsheets/d/1kvPoupSzsSFBNSztMzl04xMoSC3Kcx3CrjVf4yBmESU/edit?ts=5b5f17db#gid=227859291	PHESANT Transformation:22612_0 || CAT-MUL-BINARY-VAR 1 || NO_NAN Remove NA participants 270383 || Removed 13450 examples != 1 but with missing value (<0) || sample 68964/8397(77361) ||-Notes:Participant asked Thinking about the place where you worked: Did you work with materials containing asbestos? Participants were allowed to skip answering this question.-Variable type:binary
screening for other diseases and disorders	MVP	0.2656	0.0436	6.092	1.113e-09	0.014532	0.0016	1.1328	0.0092	0.015845	0.0069	368745	156707	212038	https://phenomics.va.ornl.gov/web/cipher/pheweb	https://www.science.org/doi/10.1126/science.adj1546
Workplace full of chemical or other fumes: Sometimes	UK Biobank	0.5634	0.09342	6.031	1.633e-09	0.02008	0.005152	1.022	0.007581	0.007364	0.006727	89060	21709	67351	https://docs.google.com/spreadsheets/d/1kvPoupSzsSFBNSztMzl04xMoSC3Kcx3CrjVf4yBmESU/edit?ts=5b5f17db#gid=227859291	PHESANT Transformation:22610_0 || CAT-MUL-BINARY-VAR 1 || NO_NAN Remove NA participants 270338 || Removed 1797 examples != 1 but with missing value (<0) || sample 67351/21709(89060) ||-Notes:Participant asked Thinking about the place where you worked: Was it full of chemical or other fumes? Participants were allowed to skip answering this question.-Variable type:binary
Arm predicted mass (left)	UK Biobank	0.1137	0.0189	6.017	1.778e-09	0.2573	0.01369	1.174	0.04069	0.009688	0.01117	354653	NA	NA	https://docs.google.com/spreadsheets/d/1kvPoupSzsSFBNSztMzl04xMoSC3Kcx3CrjVf4yBmESU/edit?ts=5b5f17db#gid=227859291	PHESANT Transformation:23126_0|| CONTINUOUS MAIN || CONTINUOUS || ||-Notes:Body composition estimation by impedance measurement. Left arm predicted mass. in Kg, 0.1 increments.-Variable type:continuous_raw
Alcohol drinker status: Current	UK Biobank	-0.2498	0.04164	-6	1.97e-09	0.01734	0.001744	1.041	0.009186	-0.01113	0.007681	360726	336919	23807	https://docs.google.com/spreadsheets/d/1kvPoupSzsSFBNSztMzl04xMoSC3Kcx3CrjVf4yBmESU/edit?ts=5b5f17db#gid=227859291	PHESANT Transformation:20117_0 || CAT-SINGLE || CAT-SINGLE-BINARY-VAR: 2 || Inc(>=10): 2(336919) ||-Notes:-Variable type:binary
Job involved shift work: Yes	UK Biobank	0.4147	0.06918	5.994	2.042e-09	0.02555	0.004782	1.009	0.007719	0.005796	0.007216	91149	25698	65451	https://docs.google.com/spreadsheets/d/1kvPoupSzsSFBNSztMzl04xMoSC3Kcx3CrjVf4yBmESU/edit?ts=5b5f17db#gid=227859291	PHESANT Transformation:22620_0 || CAT-MUL-BINARY-VAR 1 || NO_NAN Remove NA participants 270045 || Removed 0 examples != 1 but with missing value (<0) || sample 65451/25698(91149) ||-Notes:Participants were asked: Did you ever work shifts (day and/or night shifts) for this job? Day-shifts were defined as work in nomal daytime hours or morning, afternoon or evening work. Night-shifts were defined a…
Impedance of arm (right)	UK Biobank	-0.1271	0.02121	-5.99	2.095e-09	0.2156	0.009265	1.149	0.02717	0.008533	0.01114	354792	NA	NA	https://docs.google.com/spreadsheets/d/1kvPoupSzsSFBNSztMzl04xMoSC3Kcx3CrjVf4yBmESU/edit?ts=5b5f17db#gid=227859291	PHESANT Transformation:23109_0|| CONTINUOUS MAIN || CONTINUOUS || ||-Notes:Body composition estimation by impedance measurement. Impedance of right arm, oh Measured impedance of right arm. Range 150 - 1200 (ohms) in 1 (ohms) increments.-Variable type:continuous_raw
Diagnoses - main ICD10: G56 Mononeuropathies of upper limb	UK Biobank	0.2535	0.04234	5.989	2.114e-09	0.01759	0.0017	1.02	0.00854	-0.01359	0.00728	361194	8130	353064	https://docs.google.com/spreadsheets/d/1kvPoupSzsSFBNSztMzl04xMoSC3Kcx3CrjVf4yBmESU/edit?ts=5b5f17db#gid=227859291	PHESANT Transformation:NA-Notes:NA-Variable type:categorical-Phenotype ID:G56
Arm fat-free mass (left)	UK Biobank	0.1143	0.01909	5.984	2.174e-09	0.2572	0.01357	1.17	0.03983	0.009953	0.01111	354668	NA	NA	https://docs.google.com/spreadsheets/d/1kvPoupSzsSFBNSztMzl04xMoSC3Kcx3CrjVf4yBmESU/edit?ts=5b5f17db#gid=227859291	PHESANT Transformation:23125_0|| CONTINUOUS MAIN || CONTINUOUS || ||-Notes:Body composition estimation by impedance measurement. Left arm fat free mass Left arm fat free mass in Kg, 0.1 increments.-Variable type:continuous_raw
Toothache	UK Biobank	0.3794	0.06356	5.97	2.378e-09	0.03939	0.007394	1.036	0.008247	0.005934	0.007401	461031	18959	442072	https://data.bris.ac.uk/data/dataset/2j2rqgzedxlq02oqbb4vmycnc2	UK Biobank GWAS on toothache
Urinary incontinence	MVP	0.271	0.04561	5.941	2.831e-09	0.011677	0.0014	1.0977	0.0093	0.00018701	0.0078	430019	27714	402305	https://phenomics.va.ornl.gov/web/cipher/pheweb	https://www.science.org/doi/10.1126/science.adj2454
Other and unspecified disorder	MVP	0.3476	0.05857	5.935	2.934e-09	0.0072047	0.0013	1.0463	0.0081	-0.00098829	0.0071	431683	13405	418278	https://phenomics.va.ornl.gov/web/cipher/pheweb	https://www.science.org/doi/10.1126/science.adj2630
Types of physical activity in last 4 weeks: Light DIY (eg: pruning, watering the lawn)	UK Biobank	-0.1955	0.03297	-5.93	3.033e-09	0.03596	0.002208	1.013	0.01056	0.001277	0.008003	359263	186679	172584	https://docs.google.com/spreadsheets/d/1kvPoupSzsSFBNSztMzl04xMoSC3Kcx3CrjVf4yBmESU/edit?ts=5b5f17db#gid=227859291	PHESANT Transformation:6164_0 || CAT-MUL-BINARY-VAR 4 || NO_NAN Remove NA participants 1592 || Removed 339 examples != 4 but with missing value (<0) || sample 172584/186679(359263) ||-Notes:ACE touchscreen question In the last 4 weeks did you spend any time doing the following? (You can select more than one answer) The following checks were performed: If code -7 was selected, then no additional c…
body mass index (BMI, minimum, inv-normal transformed)	MVP	0.1337	0.02257	5.925	3.119e-09	0.31154	0.0133	1.9785	0.0497	0.0012912	0.015	424217	NA	NA	https://phenomics.va.ornl.gov/web/cipher/pheweb	https://www.science.org/doi/10.1126/science.adj1206
Edema	MVP	0.1741	0.02941	5.922	3.189e-09	0.052905	0.0032	1.195	0.0139	0.013491	0.0092	405466	65194	340272	https://phenomics.va.ornl.gov/web/cipher/pheweb	https://www.science.org/doi/10.1126/science.adj2733
Cereal type: Muesli	UK Biobank	-0.1931	0.03263	-5.917	3.276e-09	0.04313	0.002639	1.058	0.009942	0.0107	0.008045	299898	61523	238375	https://docs.google.com/spreadsheets/d/1kvPoupSzsSFBNSztMzl04xMoSC3Kcx3CrjVf4yBmESU/edit?ts=5b5f17db#gid=227859291	PHESANT Transformation:1468_0 || CAT-SINGLE || CAT-SINGLE-BINARY-VAR: 4 || Inc(>=10): 4(61523) ||-Notes:ACE touchscreen question What type of cereal do you mainly eat? If the participant activated the Help button they were shown the message: If you eat more than one type of cereal, please select the one that you eat the most. If you are unsure, select Do not know. ~F1468~ was collected from all p…
Townsend deprivation index at recruitment	UK Biobank	0.1941	0.03299	5.882	4.044e-09	0.03196	0.002039	1.048	0.009349	0.005389	0.007393	360763	NA	NA	https://docs.google.com/spreadsheets/d/1kvPoupSzsSFBNSztMzl04xMoSC3Kcx3CrjVf4yBmESU/edit?ts=5b5f17db#gid=227859291	PHESANT Transformation:189_0|| CONTINUOUS MAIN || CONTINUOUS || ||-Notes:Townsend deprivation index calculated immediately prior to participant joining UK Biobank. Based on the preceding national census output areas. Each participant is assigned a score corresponding to the output area in which their postcode is located.-Variable type:continuous_raw
Frequency of solarium/sunlamp use	UK Biobank	-0.2454	0.0419	-5.856	4.739e-09	0.01712	0.00191	1.024	0.0105	0.0107	0.007232	340643	NA	NA	https://docs.google.com/spreadsheets/d/1kvPoupSzsSFBNSztMzl04xMoSC3Kcx3CrjVf4yBmESU/edit?ts=5b5f17db#gid=227859291	PHESANT Transformation:2277_0|| INTEGER || reassignments: -1=NA|-3=NA|-10=NA || CONTINUOUS || >20% IN ONE CATEGORY || Split into three bins: 0: [0,0], 1: (0,6), 2: >=6 ||cat N: 324579, 6805, 9259 || CAT-ORD || order: 0|1|2 || num categories: 3 ||-Notes:ACE touchscreen question How many times a year would you use a solarium or sunlamp? The following checks were performed: If answer > 9999 then rej…
bicarbonate (minimum, inv-norm transformed)	MVP	-0.1577	0.02694	-5.854	4.799e-09	0.078629	0.0057	1.4458	0.0239	-0.012872	0.0105	412527	NA	NA	https://phenomics.va.ornl.gov/web/cipher/pheweb	https://www.science.org/doi/10.1126/science.adj1203
Major Depresive Disorder	PGC	0.1555	0.02665	5.837	5.326e-09	0.03366	0.00163	1.058	0.0153	-0.0157	0.009116	480359	135458	344901	http://dx.doi.org/10.1038/s41588-018-0090-3
Loose teeth	UK Biobank	0.2486	0.04269	5.823	5.79e-09	0.06815	0.008736	1.058	0.009294	-0.0004927	0.007122	461031	18979	442052	https://data.bris.ac.uk/data/dataset/2j2rqgzedxlq02oqbb4vmycnc2	UK Biobank GWAS on loose teeth
Non-butter spread type details: Soft (tub) margarine	UK Biobank	0.3057	0.05254	5.819	5.92e-09	0.02354	0.002897	1.021	0.008366	0.002803	0.006962	190094	23625	166469	https://docs.google.com/spreadsheets/d/1kvPoupSzsSFBNSztMzl04xMoSC3Kcx3CrjVf4yBmESU/edit?ts=5b5f17db#gid=227859291	PHESANT Transformation:2654_0 || CAT-SINGLE || CAT-SINGLE-BINARY-VAR: 4 || Inc(>=10): 4(23625) ||-Notes:ACE touchscreen question What type of spread do you mainly use? If the participant activated the Help button they were shown the message: If you use more than one type of spread, please select the one that you use the most. If you are unsure, select Do not know. ~F2654~ was collected from parti…
Type 2 diabetes with neurological manifestations	MVP	0.1662	0.0287	5.789	7.083e-09	0.076508	0.0049	1.4644	0.0356	0.019652	0.0107	434644	59205	375439	https://phenomics.va.ornl.gov/web/cipher/pheweb	https://www.science.org/doi/10.1126/science.adj1692
Malaise and fatigue	MVP	0.259	0.04476	5.787	7.185e-09	0.015696	0.0016	1.0943	0.009	0.017299	0.008	390730	70908	319822	https://phenomics.va.ornl.gov/web/cipher/pheweb	https://www.science.org/doi/10.1126/science.adj2749
Carpal tunnel syndrome	UK Biobank	0.2385	0.04125	5.781	7.42e-09	0.01749	0.001681	1.021	0.008924	-0.01336	0.007061	361194	7973	353221	https://docs.google.com/spreadsheets/d/1kvPoupSzsSFBNSztMzl04xMoSC3Kcx3CrjVf4yBmESU/edit?ts=5b5f17db#gid=227859291	PHESANT Transformation:NA-Notes:NA-Variable type:categorical-Phenotype ID:G6_CARPTU
Ever manic/hyper for 2 days	UK Biobank	0.3972	0.06892	5.763	8.239e-09	0.0175	0.004317	0.9994	0.007519	0.003063	0.006432	117155	6569	110586	https://docs.google.com/spreadsheets/d/1kvPoupSzsSFBNSztMzl04xMoSC3Kcx3CrjVf4yBmESU/edit?ts=5b5f17db#gid=227859291	PHESANT Transformation:4642_0|| CAT-SINGLE || Inc(>=10): 0(110586) || Inc(>=10): 1(6569) || CAT-SINGLE-BINARY || sample 110586/6569(117155) ||-Notes:ACE touchscreen question Have you ever had a period of time lasting at least two days when you were feeling so good, high, excited or hyper that other people thought you were not your normal self or you were so hyper that you got into trouble?-Variab…
diastolic blood pressure (DBP, minimum, inv-normal transformed)	MVP	-0.1592	0.02766	-5.757	8.566e-09	0.06676	0.0038	1.5425	0.0185	-0.017788	0.0108	425735	NA	NA	https://phenomics.va.ornl.gov/web/cipher/pheweb	https://www.science.org/doi/10.1126/science.adj1287
Noninfectious gastroenteritis	MVP	0.3056	0.0532	5.744	9.24e-09	0.0075743	0.0012	1.0381	0.0084	-0.0068832	0.0071	425906	14278	411628	https://phenomics.va.ornl.gov/web/cipher/pheweb	https://www.science.org/doi/10.1126/science.adj2344
Chronic bronchitis	MVP	0.1748	0.03044	5.743	9.302e-09	0.031763	0.0025	1.1771	0.0121	0.0091471	0.0084	430047	28021	402026	https://phenomics.va.ornl.gov/web/cipher/pheweb	https://www.science.org/doi/10.1126/science.adj2226
Allergic rhinitis	MVP	0.2226	0.03889	5.724	1.038e-08	0.02626	0.0019	1.2054	0.0097	0.0085144	0.0082	403687	92310	311377	https://phenomics.va.ornl.gov/web/cipher/pheweb	https://www.science.org/doi/10.1126/science.adj2208
Forced vital capacity (FVC)	UK Biobank	-0.1273	0.02233	-5.703	1.179e-08	0.1824	0.009374	1.145	0.02427	-0.01088	0.009903	329404	NA	NA	https://docs.google.com/spreadsheets/d/1kvPoupSzsSFBNSztMzl04xMoSC3Kcx3CrjVf4yBmESU/edit?ts=5b5f17db#gid=227859291	PHESANT Transformation:3062_0|| CONTINUOUS MAIN || CONTINUOUS || ||-Notes:FVC value calculated from blow-Variable type:continuous_raw
Angina pectoris	MVP	0.2021	0.03546	5.699	1.204e-08	0.035578	0.003	1.2291	0.0138	0.023298	0.0091	423340	37399	385941	https://phenomics.va.ornl.gov/web/cipher/pheweb	https://www.science.org/doi/10.1126/science.adj2071
Gonarthrosis [arthrosis of knee](FG)	UK Biobank	0.2044	0.03588	5.697	1.22e-08	0.02064	0.001983	1.027	0.009747	0.005335	0.008209	361194	11900	349294	https://docs.google.com/spreadsheets/d/1kvPoupSzsSFBNSztMzl04xMoSC3Kcx3CrjVf4yBmESU/edit?ts=5b5f17db#gid=227859291	PHESANT Transformation:NA-Notes:NA-Variable type:categorical-Phenotype ID:KNEE_ARTHROSIS
Diagnoses - main ICD10: M17 Gonarthrosis [arthrosis of knee]	UK Biobank	0.2044	0.03588	5.697	1.22e-08	0.02064	0.001983	1.027	0.009747	0.005335	0.008209	361194	11497	349697	https://docs.google.com/spreadsheets/d/1kvPoupSzsSFBNSztMzl04xMoSC3Kcx3CrjVf4yBmESU/edit?ts=5b5f17db#gid=227859291	PHESANT Transformation:NA-Notes:NA-Variable type:categorical-Phenotype ID:M17
Dentures	UK Biobank	0.1586	0.02787	5.691	1.262e-08	0.08543	0.004602	1.118	0.01518	-0.004672	0.007786	461031	77714	383317	https://data.bris.ac.uk/data/dataset/2j2rqgzedxlq02oqbb4vmycnc2	UK Biobank GWAS on having dentures
Ingrowing nail	MVP (EUR)	0.2288	0.04025	5.685	1.306e-08	0.01648	0.001601	1.074	0.008954	0.002588	0.007672	434365	26179	408186	https://ftp.ncbi.nlm.nih.gov/dbgap/studies/phs002453/analyses/GIA/	Phe_703_1. PheCodes_Dermatological System
Ingrowing nail	MVP	0.2288	0.04025	5.685	1.308e-08	0.016474	0.0016	1.0743	0.009	0.0025953	0.0077	434365	26179	408186	https://phenomics.va.ornl.gov/web/cipher/pheweb	https://www.science.org/doi/10.1126/science.adj2577
Pain type(s) experienced in last month: Facial pain	UK Biobank	0.3211	0.05654	5.679	1.359e-08	0.00702	0.001384	0.9946	0.007522	0.001514	0.006352	360391	6599	353792	https://docs.google.com/spreadsheets/d/1kvPoupSzsSFBNSztMzl04xMoSC3Kcx3CrjVf4yBmESU/edit?ts=5b5f17db#gid=227859291	PHESANT Transformation:6159_0 || CAT-MUL-BINARY-VAR 2 || NO_NAN Remove NA participants 180 || Removed 623 examples != 2 but with missing value (<0) || sample 353792/6599(360391) ||-Notes:ACE touchscreen question In the last month have you experienced any of the following that interfered with your usual activites? (You can select more than one answer) The following checks were performed: If code 8…
Other skeletal/muscular problem	MVP	0.2197	0.03873	5.672	1.408e-08	0.024988	0.0022	1.0766	0.0102	0.0076658	0.008	315668	64597	251071	https://phenomics.va.ornl.gov/web/cipher/pheweb	https://www.science.org/doi/10.1126/science.adj2886
Never eat eggs, dairy, wheat, sugar: Eggs or foods containing eggs	UK Biobank	0.3305	0.05854	5.646	1.646e-08	0.006839	0.001254	1.003	0.006965	-0.002679	0.006788	359777	9315	350462	https://docs.google.com/spreadsheets/d/1kvPoupSzsSFBNSztMzl04xMoSC3Kcx3CrjVf4yBmESU/edit?ts=5b5f17db#gid=227859291	PHESANT Transformation:6144_0 || CAT-MUL-BINARY-VAR 1 || NO_NAN Remove NA participants 1417 || Removed 0 examples != 1 but with missing value (<0) || sample 350462/9315(359777) ||-Notes:ACE touchscreen question Which of the following do you NEVER eat? (You can select more than one answer) The following checks were performed: If code 5 was selected, then no additional choices were allowed. If code…
Syncope and collapse	MVP	0.2131	0.0379	5.623	1.881e-08	0.017898	0.0016	1.1388	0.0098	0.014294	0.0078	423912	35325	388587	https://phenomics.va.ornl.gov/web/cipher/pheweb	https://www.science.org/doi/10.1126/science.adj2736
Dental abrasion, erosion and attrition	MVP	0.3842	0.06836	5.621	1.903e-08	0.004716	0.0011	1.0333	0.0078	0.0018519	0.0073	438713	8626	430087	https://phenomics.va.ornl.gov/web/cipher/pheweb	https://www.science.org/doi/10.1126/science.adj2271
Dental abrasion, erosion and attrition	MVP (EUR)	0.3842	0.06839	5.619	1.924e-08	0.004716	0.001082	1.033	0.007775	0.001851	0.007268	438713	8626	430087	https://ftp.ncbi.nlm.nih.gov/dbgap/studies/phs002453/analyses/GIA/	Phe_521_2. PheCodes_Digestive System
Forced expiratory volume in 1-second (FEV1)	UK Biobank	-0.1204	0.02144	-5.617	1.943e-08	0.1777	0.008751	1.151	0.0234	-0.003354	0.009195	329404	NA	NA	https://docs.google.com/spreadsheets/d/1kvPoupSzsSFBNSztMzl04xMoSC3Kcx3CrjVf4yBmESU/edit?ts=5b5f17db#gid=227859291	PHESANT Transformation:3063_0|| CONTINUOUS MAIN || CONTINUOUS || ||-Notes:FEV1 value calculated from blow-Variable type:continuous_raw
Acute periodontitis	MVP	0.3121	0.05563	5.61	2.018e-08	0.0075452	0.0012	1.0461	0.0083	0.005902	0.0076	434681	22330	412351	https://phenomics.va.ornl.gov/web/cipher/pheweb	https://www.science.org/doi/10.1126/science.adj2278
Acute periodontitis	MVP (EUR)	0.3121	0.05566	5.606	2.069e-08	0.007546	0.001205	1.046	0.008327	0.005909	0.007599	434681	22330	412351	https://ftp.ncbi.nlm.nih.gov/dbgap/studies/phs002453/analyses/GIA/	Phe_523_31. PheCodes_Digestive System
Cervical radiculitis	MVP	0.2462	0.04396	5.6	2.149e-08	0.016543	0.0017	1.0992	0.0101	0.0040811	0.0082	433056	24303	408753	https://phenomics.va.ornl.gov/web/cipher/pheweb	https://www.science.org/doi/10.1126/science.adj2717
Mouth/teeth dental problems: Toothache	UK Biobank	0.3729	0.06662	5.597	2.175e-08	0.006875	0.001487	1.007	0.008219	0.006082	0.007183	359841	14477	345364	https://docs.google.com/spreadsheets/d/1kvPoupSzsSFBNSztMzl04xMoSC3Kcx3CrjVf4yBmESU/edit?ts=5b5f17db#gid=227859291	PHESANT Transformation:6149_0 || CAT-MUL-BINARY-VAR 5 || NO_NAN Remove NA participants 512 || Removed 841 examples != 5 but with missing value (<0) || sample 345364/14477(359841) || SKIP_val:-3 < 0 ||-Notes:ACE touchscreen question Do you have any of the following? (You can select more than one answer) The following checks were performed: If code -7 was selected, then no additional choices were a…
Other serious medical condition/disability diagnosed by doctor	UK Biobank	0.2272	0.0406	5.596	2.189e-08	0.02086	0.001846	1.042	0.009559	0.004624	0.008198	354588	72965	281623	https://docs.google.com/spreadsheets/d/1kvPoupSzsSFBNSztMzl04xMoSC3Kcx3CrjVf4yBmESU/edit?ts=5b5f17db#gid=227859291	PHESANT Transformation:2473_0|| CAT-SINGLE || Inc(>=10): 0(281623) || Inc(>=10): 1(72965) || CAT-SINGLE-BINARY || sample 281623/72965(354588) ||-Notes:ACE touchscreen question Has a doctor ever told you that you have had any other serious medical conditions or disabilities? If the participant activated the Help button they were shown the message: If you are not sure if you have a serious illness …
Injury, poisoning and certain other consequences of external causes	UK Biobank	0.2414	0.04345	5.556	2.758e-08	0.01341	0.0015	1.021	0.008065	0.005859	0.007154	361194	44796	316398	https://docs.google.com/spreadsheets/d/1kvPoupSzsSFBNSztMzl04xMoSC3Kcx3CrjVf4yBmESU/edit?ts=5b5f17db#gid=227859291	PHESANT Transformation:NA-Notes:NA-Variable type:categorical-Phenotype ID:XIX_INJURY_POISON
Tinnitus or ringing in the ears	MVP	0.1938	0.03493	5.548	2.891e-08	0.038643	0.0028	1.1786	0.012	0.021313	0.0084	315668	114325	201343	https://phenomics.va.ornl.gov/web/cipher/pheweb	https://www.science.org/doi/10.1126/science.adj1378
#Arthrosis	UK Biobank	0.1805	0.0326	5.536	3.088e-08	0.02607	0.002111	1.038	0.009565	-0.0006906	0.008146	361194	24977	336217	https://docs.google.com/spreadsheets/d/1kvPoupSzsSFBNSztMzl04xMoSC3Kcx3CrjVf4yBmESU/edit?ts=5b5f17db#gid=227859291	PHESANT Transformation:NA-Notes:NA-Variable type:categorical-Phenotype ID:M13_ARTHROSIS
heart rate (HR, maximum, inv-normal transformed)	MVP	0.1516	0.02739	5.536	3.096e-08	0.1133	0.0103	1.6241	0.0439	0.013805	0.0111	425748	NA	NA	https://phenomics.va.ornl.gov/web/cipher/pheweb	https://www.science.org/doi/10.1126/science.adj2849
Neuralgia, neuritis, and radiculitis NOS	MVP	0.3869	0.07001	5.526	3.271e-08	0.0053901	0.0012	1.0299	0.0089	0.0062292	0.0077	431474	12432	419042	https://phenomics.va.ornl.gov/web/cipher/pheweb	https://www.science.org/doi/10.1126/science.adj2718
Mouth/teeth dental problems: Dentures	UK Biobank	0.168	0.03041	5.525	3.287e-08	0.04905	0.003069	1.061	0.01388	-0.003805	0.007465	359841	60977	298864	https://docs.google.com/spreadsheets/d/1kvPoupSzsSFBNSztMzl04xMoSC3Kcx3CrjVf4yBmESU/edit?ts=5b5f17db#gid=227859291	PHESANT Transformation:6149_0 || CAT-MUL-BINARY-VAR 6 || NO_NAN Remove NA participants 512 || Removed 841 examples != 6 but with missing value (<0) || sample 298864/60977(359841) ||-Notes:ACE touchscreen question Do you have any of the following? (You can select more than one answer) The following checks were performed: If code -7 was selected, then no additional choices were allowed. If code -3 …
Congestive heart failure; nonhypertensive	MVP	0.1744	0.03158	5.523	3.331e-08	0.039956	0.0024	1.274	0.0143	0.010068	0.008	429672	58749	370923	https://phenomics.va.ornl.gov/web/cipher/pheweb	https://www.science.org/doi/10.1126/science.adj2126
Ever had hysterectomy (womb removed)	UK Biobank	0.3053	0.05556	5.495	3.898e-08	0.01874	0.003048	1.02	0.008197	0.002117	0.007477	171413	13973	157440	https://docs.google.com/spreadsheets/d/1kvPoupSzsSFBNSztMzl04xMoSC3Kcx3CrjVf4yBmESU/edit?ts=5b5f17db#gid=227859291	PHESANT Transformation:3591_0|| CAT-SINGLE || Inc(>=10): 0(157440) || Inc(>=10): 1(13973) || CAT-SINGLE-BINARY || sample 157440/13973(171413) ||-Notes:ACE touchscreen question Have you had a hysterectomy (womb removed)? ~F3591~ was collected from all women except those who indicated they have had a hysterectomy (womb removed), as defined by their answers to ~F2724~-Variable type:binary
Alcohol drinker status: Previous	UK Biobank	0.2555	0.0465	5.494	3.939e-08	0.01104	0.001406	1.019	0.008054	0.008025	0.006958	360726	12564	348162	https://docs.google.com/spreadsheets/d/1kvPoupSzsSFBNSztMzl04xMoSC3Kcx3CrjVf4yBmESU/edit?ts=5b5f17db#gid=227859291	PHESANT Transformation:20117_0 || CAT-SINGLE || CAT-SINGLE-BINARY-VAR: 1 || Inc(>=10): 1(12564) ||-Notes:-Variable type:binary
Takes medication for migraine headaches?	MVP	0.2737	0.04991	5.485	4.145e-08	0.014976	0.0019	1.0477	0.0092	0.015364	0.0075	315668	14531	301137	https://phenomics.va.ornl.gov/web/cipher/pheweb	https://www.science.org/doi/10.1126/science.adj1476
Ever had period extreme irritability	UK Biobank	0.2371	0.0433	5.476	4.341e-08	0.0504	0.005055	1.018	0.008427	-0.0004332	0.007501	114422	29747	84675	https://docs.google.com/spreadsheets/d/1kvPoupSzsSFBNSztMzl04xMoSC3Kcx3CrjVf4yBmESU/edit?ts=5b5f17db#gid=227859291	PHESANT Transformation:20502_0|| CAT-SINGLE || Inc(>=10): 1(29747) || Inc(>=10): 0(84675) || CAT-SINGLE-BINARY || sample 84675/29747(114422) ||-Notes:Question asked: Have you ever had a period of time when you were so irritable that you found yourself shouting at people or starting fights or arguments?-Variable type:binary
Treatment/medication code: omeprazole	UK Biobank	0.258	0.04714	5.472	4.462e-08	0.01253	0.001504	1.045	0.008238	0.006585	0.007151	361141	21119	340022	https://docs.google.com/spreadsheets/d/1kvPoupSzsSFBNSztMzl04xMoSC3Kcx3CrjVf4yBmESU/edit?ts=5b5f17db#gid=227859291	PHESANT Transformation:20003_0 || CAT-MUL-BINARY-VAR 1140865634 || Indicator name x137_0_0 || Remove indicator var NAs: 53 || Remove indicator var <0: 0 || Removed 0 examples != 1140865634 but with missing value (<0) || sample 340022/21119(361141) ||-Notes:Code for treatment Negative codes indicate free-text entry.-Variable type:binary
Dorsalgia	UK Biobank	0.2665	0.0488	5.46	4.751e-08	0.01244	0.001558	1.005	0.007935	0.00832	0.007193	361194	8799	352395	https://docs.google.com/spreadsheets/d/1kvPoupSzsSFBNSztMzl04xMoSC3Kcx3CrjVf4yBmESU/edit?ts=5b5f17db#gid=227859291	PHESANT Transformation:NA-Notes:NA-Variable type:categorical-Phenotype ID:M13_DORSALGIA
Diagnoses - main ICD10: M54 Dorsalgia	UK Biobank	0.2665	0.0488	5.46	4.751e-08	0.01244	0.001558	1.005	0.007935	0.00832	0.007193	361194	8361	352833	https://docs.google.com/spreadsheets/d/1kvPoupSzsSFBNSztMzl04xMoSC3Kcx3CrjVf4yBmESU/edit?ts=5b5f17db#gid=227859291	PHESANT Transformation:NA-Notes:NA-Variable type:categorical-Phenotype ID:M54
Decayed, Missing and Filled tooth Surfaces (DMFS) + Dentures	UK Biobank + GLIDE	0.1452	0.02668	5.443	5.235e-08	0.0785	0.004067	1.035	0.01451	-0.004637	0.007563	487823	104506	383317	https://data.bris.ac.uk/data/dataset/2j2rqgzedxlq02oqbb4vmycnc2	Single-variant association statistics from GLIDE and UKB were combined using a z-score genome-wide meta-analysis weighted by effective sample size. There were two principal analyses; one combining DMFS (n = 26,792 from nine studies) and dentures (ncases = 77,714, ncontrols = 383,317)
Spinal stenosis	MVP	0.185	0.03405	5.432	5.56e-08	0.03995	0.0026	1.1884	0.0137	0.0043804	0.0091	427948	43559	384389	https://phenomics.va.ornl.gov/web/cipher/pheweb	https://www.science.org/doi/10.1126/science.adj2617
Otitis media and Eustachian tube disorders	MVP	0.2983	0.05494	5.429	5.651e-08	0.012174	0.0015	1.0748	0.0088	0.00097971	0.0079	418432	23981	394451	https://phenomics.va.ornl.gov/web/cipher/pheweb	https://www.science.org/doi/10.1126/science.adj2034
Ankle spacing width (right)	UK Biobank	0.1187	0.02187	5.428	5.707e-08	0.2687	0.01745	1.106	0.01816	-0.001898	0.0073	114614	NA	NA	https://docs.google.com/spreadsheets/d/1kvPoupSzsSFBNSztMzl04xMoSC3Kcx3CrjVf4yBmESU/edit?ts=5b5f17db#gid=227859291	PHESANT Transformation:4119_0|| CONTINUOUS MAIN || CONTINUOUS || ||-Notes:Right ankle width as indicated by the spacing between measurement transducer pads on heel-Variable type:continuous_raw
Diseases of nail, NOS	MVP	0.2467	0.0455	5.422	5.885e-08	0.016603	0.0018	1.1546	0.0097	-0.0050148	0.0082	423754	41535	382219	https://phenomics.va.ornl.gov/web/cipher/pheweb	https://www.science.org/doi/10.1126/science.adj2576
Diseases of nail, NOS	MVP (EUR)	0.2467	0.0455	5.421	5.911e-08	0.0166	0.001773	1.155	0.009727	-0.005011	0.008229	423754	41535	382219	https://ftp.ncbi.nlm.nih.gov/dbgap/studies/phs002453/analyses/GIA/	Phe_703. PheCodes_Dermatological System
Skull and face fracture and other intercranial injury	MVP	0.4347	0.08026	5.416	6.079e-08	0.0042357	0.0011	1.0438	0.0076	-0.0001616	0.0073	438978	16888	422090	https://phenomics.va.ornl.gov/web/cipher/pheweb	https://www.science.org/doi/10.1126/science.adj2770
Arm fat-free mass (right)	UK Biobank	0.1022	0.01897	5.389	7.068e-08	0.26	0.01378	1.172	0.04091	0.01021	0.01124	354732	NA	NA	https://docs.google.com/spreadsheets/d/1kvPoupSzsSFBNSztMzl04xMoSC3Kcx3CrjVf4yBmESU/edit?ts=5b5f17db#gid=227859291	PHESANT Transformation:23121_0|| CONTINUOUS MAIN || CONTINUOUS || ||-Notes:Body composition estimation by impedance measurement. Right arm fat free mass Right arm fat free mass in Kg, 0.1 increments.-Variable type:continuous_raw
Arm predicted mass (right)	UK Biobank	0.1025	0.01902	5.388	7.129e-08	0.2591	0.01375	1.174	0.04076	0.01011	0.01127	354726	NA	NA	https://docs.google.com/spreadsheets/d/1kvPoupSzsSFBNSztMzl04xMoSC3Kcx3CrjVf4yBmESU/edit?ts=5b5f17db#gid=227859291	PHESANT Transformation:23122_0|| CONTINUOUS MAIN || CONTINUOUS || ||-Notes:Body composition estimation by impedance measurement. Right Arm predicted mass in Kg, 0.1 increments.-Variable type:continuous_raw
Other nervous system problem	MVP	0.2623	0.04872	5.385	7.256e-08	0.011302	0.0018	1.0614	0.0089	0.012339	0.0076	315668	18514	297154	https://phenomics.va.ornl.gov/web/cipher/pheweb	https://www.science.org/doi/10.1126/science.adj1479
Age started smoking in former smokers	UK Biobank	-0.3224	0.05988	-5.383	7.307e-08	0.03403	0.006545	1.018	0.008825	-0.001567	0.006683	88898	NA	NA	https://docs.google.com/spreadsheets/d/1kvPoupSzsSFBNSztMzl04xMoSC3Kcx3CrjVf4yBmESU/edit?ts=5b5f17db#gid=227859291	PHESANT Transformation:2867_0|| INTEGER || reassignments: -1=NA|-3=NA || CONTINUOUS || ||-Notes:ACE touchscreen question How old were you when you first started smoking on most days? The following checks were performed: If answer If answer > Participants age then rejected If answer ~F2867~ was collected from participants who indicated that in the past they smoked on most or all days, as defined b…
Takes medication for other arthritis?	MVP	0.2768	0.05148	5.376	7.604e-08	0.011013	0.0017	1.0704	0.0083	0.007836	0.007	315668	29828	285840	https://phenomics.va.ornl.gov/web/cipher/pheweb	https://www.science.org/doi/10.1126/science.adj2888
Ever highly irritable/argumentative for 2 days	UK Biobank	0.2346	0.04377	5.361	8.292e-08	0.04546	0.004917	1.003	0.008333	0.01087	0.006634	117359	20930	96429	https://docs.google.com/spreadsheets/d/1kvPoupSzsSFBNSztMzl04xMoSC3Kcx3CrjVf4yBmESU/edit?ts=5b5f17db#gid=227859291	PHESANT Transformation:4653_0|| CAT-SINGLE || Inc(>=10): 0(96429) || Inc(>=10): 1(20930) || CAT-SINGLE-BINARY || sample 96429/20930(117359) ||-Notes:ACE touchscreen question Have you ever had a period of time lasting at least two days when you were so irritable that you found yourself shouting at people or starting fights or arguments?-Variable type:binary
Basal metabolic rate	UK Biobank	0.09885	0.01845	5.357	8.463e-08	0.282	0.01494	1.169	0.04271	0.01321	0.011	354825	NA	NA	https://docs.google.com/spreadsheets/d/1kvPoupSzsSFBNSztMzl04xMoSC3Kcx3CrjVf4yBmESU/edit?ts=5b5f17db#gid=227859291	PHESANT Transformation:23105_0|| CONTINUOUS MAIN || CONTINUOUS || ||-Notes:Body composition estimation by impedance measurement. Basal metabolic rate Return value in Kilo- Joules.-Variable type:continuous_raw
Otitis media	MVP	0.3213	0.06014	5.342	9.179e-08	0.0080392	0.0013	1.0609	0.008	0.0052298	0.0076	423463	16827	406636	https://phenomics.va.ornl.gov/web/cipher/pheweb	https://www.science.org/doi/10.1126/science.adj2035
Leg predicted mass (left)	UK Biobank	0.09824	0.01856	5.293	1.2e-07	0.2612	0.01359	1.155	0.03782	0.01325	0.01041	354766	NA	NA	https://docs.google.com/spreadsheets/d/1kvPoupSzsSFBNSztMzl04xMoSC3Kcx3CrjVf4yBmESU/edit?ts=5b5f17db#gid=227859291	PHESANT Transformation:23118_0|| CONTINUOUS MAIN || CONTINUOUS || ||-Notes:Body composition estimation by impedance measurement. Left leg predicted mass. in Kg, 0.1 increments.-Variable type:continuous_raw
Leg fat-free mass (left)	UK Biobank	0.09844	0.0186	5.293	1.204e-07	0.2612	0.01359	1.155	0.03782	0.01332	0.0104	354771	NA	NA	https://docs.google.com/spreadsheets/d/1kvPoupSzsSFBNSztMzl04xMoSC3Kcx3CrjVf4yBmESU/edit?ts=5b5f17db#gid=227859291	PHESANT Transformation:23117_0|| CONTINUOUS MAIN || CONTINUOUS || ||-Notes:Body composition estimation by impedance measurement. Left leg fat free mass. Left leg fat free mass in Kg, 0.1 increments.-Variable type:continuous_raw
Trouble falling asleep when you first go to bed	MVP	0.2024	0.03826	5.291	1.215e-07	0.042775	0.0032	1.0958	0.0102	0.0042447	0.0082	243876	78269	165607	https://phenomics.va.ornl.gov/web/cipher/pheweb	https://www.science.org/doi/10.1126/science.adj2893
Ankle spacing width (left)	UK Biobank	0.1147	0.02168	5.288	1.235e-07	0.2745	0.01774	1.101	0.01946	0.0008521	0.007047	114630	NA	NA	https://docs.google.com/spreadsheets/d/1kvPoupSzsSFBNSztMzl04xMoSC3Kcx3CrjVf4yBmESU/edit?ts=5b5f17db#gid=227859291	PHESANT Transformation:4100_0|| CONTINUOUS MAIN || CONTINUOUS || ||-Notes:Left ankle width as indicated by the spacing between measurement transducer pads on heel-Variable type:continuous_raw
Non-cancer illness code, self-reported: hiatus hernia	UK Biobank	0.3284	0.06212	5.287	1.243e-07	0.007683	0.001311	1.035	0.0077	-0.008542	0.007353	361141	8340	352801	https://docs.google.com/spreadsheets/d/1kvPoupSzsSFBNSztMzl04xMoSC3Kcx3CrjVf4yBmESU/edit?ts=5b5f17db#gid=227859291	PHESANT Transformation:20002_0 || CAT-MUL-BINARY-VAR 1474 || Indicator name x135_0_0 || Remove indicator var NAs: 53 || Remove indicator var <0: 0 || Removed 0 examples != 1474 but with missing value (<0) || sample 352801/8340(361141) ||-Notes:Code for non-cancer illness. If the participant was uncertain of the type of illness they had had, then they described it to the interviewer (a trained nur…
Acquired foot deformities	MVP	0.1998	0.03783	5.282	1.277e-07	0.024092	0.002	1.1429	0.0099	-0.00828	0.0083	416267	60833	355434	https://phenomics.va.ornl.gov/web/cipher/pheweb	https://www.science.org/doi/10.1126/science.adj2658
Illness, injury, bereavement, stress in last 2 years: Serious illness, injury or assault to yourself	UK Biobank	0.2527	0.0479	5.277	1.316e-07	0.01143	0.001585	1.031	0.008681	0.009082	0.00679	358836	33241	325595	https://docs.google.com/spreadsheets/d/1kvPoupSzsSFBNSztMzl04xMoSC3Kcx3CrjVf4yBmESU/edit?ts=5b5f17db#gid=227859291	PHESANT Transformation:6145_0 || CAT-MUL-BINARY-VAR 1 || NO_NAN Remove NA participants 512 || Removed 1846 examples != 1 but with missing value (<0) || sample 325595/33241(358836) ||-Notes:ACE touchscreen question In the last 2 years have you experienced any of the following? (You can select more than one answer) The following checks were performed: If code -7 was selected, then no additional cho…
Chest pain or discomfort walking normally	UK Biobank	0.2855	0.05425	5.262	1.422e-07	0.06486	0.008852	1.011	0.008405	0.001708	0.007481	55737	9617	46120	https://docs.google.com/spreadsheets/d/1kvPoupSzsSFBNSztMzl04xMoSC3Kcx3CrjVf4yBmESU/edit?ts=5b5f17db#gid=227859291	PHESANT Transformation:3606_0|| CAT-SINGLE || Inc(>=10): 0(46120) || Inc(>=10): 1(9617) || CAT-SINGLE-BINARY || sample 46120/9617(55737) ||-Notes:ACE touchscreen question Do you get this pain or discomfort when you walk at an ordinary pace on the level? ~F3606~ was collected from participants who indicated that they get pain or discomfort in their chest, as defined by their answers to ~F2335~-Var…
Hemorrhoids	MVP	0.2185	0.04158	5.255	1.484e-07	0.016217	0.0017	1.1043	0.0103	0.0067307	0.0071	380506	55499	325007	https://phenomics.va.ornl.gov/web/cipher/pheweb	https://www.science.org/doi/10.1126/science.adj2180
Types of physical activity in last 4 weeks: Walking for pleasure (not as a means of transport)	UK Biobank	-0.183	0.03483	-5.253	1.497e-07	0.03274	0.002156	1.053	0.01019	-0.007705	0.007958	359263	258574	100689	https://docs.google.com/spreadsheets/d/1kvPoupSzsSFBNSztMzl04xMoSC3Kcx3CrjVf4yBmESU/edit?ts=5b5f17db#gid=227859291	PHESANT Transformation:6164_0 || CAT-MUL-BINARY-VAR 1 || NO_NAN Remove NA participants 1592 || Removed 339 examples != 1 but with missing value (<0) || sample 100689/258574(359263) ||-Notes:ACE touchscreen question In the last 4 weeks did you spend any time doing the following? (You can select more than one answer) The following checks were performed: If code -7 was selected, then no additional c…
Treatment/medication code: lansoprazole	UK Biobank	0.2731	0.05201	5.25	1.518e-07	0.01058	0.001518	1.016	0.008591	-0.0004164	0.007173	361141	12832	348309	https://docs.google.com/spreadsheets/d/1kvPoupSzsSFBNSztMzl04xMoSC3Kcx3CrjVf4yBmESU/edit?ts=5b5f17db#gid=227859291	PHESANT Transformation:20003_0 || CAT-MUL-BINARY-VAR 1140864752 || Indicator name x137_0_0 || Remove indicator var NAs: 53 || Remove indicator var <0: 0 || Removed 0 examples != 1140864752 but with missing value (<0) || sample 348309/12832(361141) ||-Notes:Code for treatment Negative codes indicate free-text entry.-Variable type:binary
Difficulty in walking	MVP	0.279	0.05321	5.244	1.572e-07	0.0084246	0.0014	1.0716	0.0091	0.005045	0.007	428544	24220	404324	https://phenomics.va.ornl.gov/web/cipher/pheweb	https://www.science.org/doi/10.1126/science.adj2683
Inflammation of eyelids	MVP	0.237	0.04527	5.235	1.646e-07	0.011639	0.0016	1.0754	0.0092	0.00076556	0.0075	406693	37507	369186	https://phenomics.va.ornl.gov/web/cipher/pheweb	https://www.science.org/doi/10.1126/science.adj2008
Pneumonia	MVP	0.2097	0.04007	5.234	1.658e-07	0.018194	0.0019	1.1359	0.0107	0.0046067	0.0072	422550	43748	378802	https://phenomics.va.ornl.gov/web/cipher/pheweb	https://www.science.org/doi/10.1126/science.adj2212
[truncated: 2,491 more rows]

## Sheet: Table S5; gene-based assoc
Supplementary Table 5
MAGMA gene-based association in dyslexia MTAG analysis
Note. Significant genes are in bold text (the Bonferroni-derived α level for 18,842 genes tested is p < 2.65 x 10-6).
GENE	SYMBOL	CHR	START	STOP	NSNPS	NPARAM	N	ZSTAT	P	In GWAS region	In Doust et al	In Eising et al
[truncated: 18,841 more rows]

## Sheet: Table S6; gene-set analysis
Supplementary Table 6
[truncated: 9,117 more rows]

[truncated: 11 more sheets: Table S7; vep annotation, Table S8; sig genes, Table S9; GTEx tissue level, Table S10; BrainSpan dev, Table S11; BrainSpan ages, Table S12; Midbrain, Table S13; Prefront. cortex, Table S14; Cortex all ages, Table S15; Chromatin, Table S16; PGI, Table S17; PG selection]
